# Supplementary material for: Describing the landscape of nutrition- and diet-related randomized controlled trials: metaresearch study of protocols published between 2012 and 2022
Source: Am J Clin Nutr. 2025 Jan 24;121(4):882–91. doi: 10.1016/j.ajcnut.2025.01.016 (PMC12002212; doi:10.1016/j.ajcnut.2025.01.016)
Supplement: Multimedia component 3 [file mmc3.xlsx]

## Sheet: final list_elegible protocols
ID	Autor	Título	Reference
1	Adamo, K. B., et al.	The Maternal Obesity Management (MOM) Trial Protocol: A lifestyle intervention during pregnancy to minimize downstream obesity	Contemp Clin Trials. 2013 May;35(1):87-96. doi: 10.1016/j.cct.2013.02.010.
2	Advocat, J., et al.	The effects of a mindfulness-based lifestyle programme for adults with Parkinson's disease: Protocol for a mixed methods, randomised two-group control study	BMJ Open. 2013 Oct 10;3(10):e003326. doi: 10.1136/bmjopen-2013-003326.
3	Alberga, A. S., et al.	Healthy eating, aerobic and resistance training in youth (HEARTY): Study rationale, design and methods	Contemp Clin Trials. 2012 Jul;33(4):839-47. doi: 10.1016/j.cct.2012.04.004
4	Alghannam, A. F., et al.	Post-Exercise Protein Trial: Interactions between Diet and Exercise (PEPTIDE): Study protocol for randomized controlled trial	BMJ Open. 2013 Oct 10;3(10):e003326. doi: 10.1136/bmjopen-2013-003326.
5	Alghannam, A. F., et al.	Exploring mechanisms of fatigue during repeated exercise and the dose dependent effects of carbohydrate and protein ingestion: Study protocol for a randomised controlled trial	Trials. 2014 Mar 26;15:95. doi: 10.1186/1745-6215-15-95.
6	Allen, S. J., et al.	A multicentre randomised controlled trial evaluating lactobacilli and bifidobacteria in the prevention of antibiotic-associated diarrhoea in older people admitted to hospital: the PLACIDE study protocol	BMC Infect Dis. 2012 May 6;12:108. doi: 10.1186/1471-2334-12-108
7	Alokail, M. S., et al.	Effects of probiotics in patients with diabetes mellitus type 2: Study protocol for a randomized, double-blind, placebo-controlled trial	Trials. 2013 Jul 4;14:195. doi: 10.1186/1745-6215-14-195.
8	Alvarenga Americano do Brasil, P. E., et al.	Selenium Treatment and Chagasic Cardiopathy (STCC): study protocol for a double-blind randomized controlled trial	Trials. 2014 Oct 6;15:388. doi: 10.1186/1745-6215-15-388.
9	Alves, J. G., et al.	The BRAzil MAGnesium (BRAMAG) trial: a randomized clinical trial of oral magnesium supplementation in pregnancy for the prevention of preterm birth and perinatal and maternal morbidity	BMC Pregnancy Childbirth. 2014 Jul 8;14:222. doi: 10.1186/1471-2393-14-222.
11	Anstey, K. J., et al.	A 12-week multidomain intervention versus active control to reduce risk of Alzheimer's disease: Study protocol for a randomized controlled trial	Trials. 2013 Feb 27;14:60. doi: 10.1186/1745-6215-14-60.
12	Arabi, Y. M., et al.	Permissive underfeeding versus target enteral feeding in adult critically ill patients (PermiT Trial): a study protocol of a multicenter randomized controlled trial	Trials. 2012 Oct 12;13:191. doi: 10.1186/1745-6215-13-191.
13	Arija, V., et al.	Nutrition education intervention for dependent patients: protocol of a randomized controlled trial	BMC Public Health. 2012 May 24;12:373. doi: 10.1186/1471-2458-12-373
14	Arnold, B. F., et al.	Cluster-randomised controlled trials of individual and combined water, sanitation, hygiene and nutritional interventions in rural bangladesh and Kenya: The WASH benefits study design and rationale	BMJ Open. 2013 Aug 30;3(8):e003476. doi: 10.1136/bmjopen-2013-003476.
16	Beck, A. M., et al.	Study protocol: Cost-effectiveness of multidisciplinary nutritional support for undernutrition in older adults in nursing home and home-care: Cluster randomized controlled trial	Nutr J. 2014 Aug 28;13:86. doi: 10.1186/1475-2891-13-86.
17	Beeken, R. J., et al.	Piloting a manualised weight management programme (Shape Up-LD) for overweight and obese persons with mild-moderate learning disabilities: Study protocol for a pilot randomised controlled trial	Trials. 2013 Mar 12;14:71. doi: 10.1186/1745-6215-14-71
18	Bjorkman, M. P., et al.	Porvoo sarcopenia and nutrition trial: Effects of protein supplementation on functional performance in home-dwelling sarcopenic older people - study protocol for a randomized controlled trial	Trials. 2013 Nov 14;14:387. doi: 10.1186/1745-6215-14-387
19	Blumenthal, J. A., et al.	Can lifestyle modification improve neurocognition? Rationale and design of the ENLIGHTEN clinical trial	Clin Trials. 2013 Jan;34(1):60-9. doi: 10.1016/j.cct.2012.09.004.
20	Bond, D. S., et al.	Can weight loss improve migraine headaches in obese women? Rationale and design of the Women's Health and Migraine (WHAM) randomized controlled trial	Contemp Clin Trials. 2013 May;35(1):133-44. doi: 10.1016/j.cct.2013.03.004.
21	Bowrey, D. J., et al.	Six weeks of home enteral nutrition versus standard care after esophagectomy or total gastrectomy for cancer: Study protocol for a randomized controlled trial	Trials. 2014 May 24;15:187. doi: 10.1186/1745-6215-15-187
22	Br, et al.	Long-Term Effect of Interactive Online Dietician Weight Loss Advice in General Practice (LIVA) Protocol for a Randomized Controlled Trial	Int J Family Med. 2014;2014:245347. doi: 10.1155/2014/245347
23	Brisard, L., et al.	Impact of early enteral versus parenteral nutrition on mortality in patients requiring mechanical ventilation and catecholamines: study protocol for a randomized controlled trial (NUTRIREA-2)	Trials. 2014 Dec 23;15:507. doi: 10.1186/1745-6215-15-507
24	Buscemi, J., et al.	Adaptation and dissemination of an evidence-based obesity prevention intervention: design of a comparative effectiveness trial	Contemp Clin Trials. 2014 Jul;38(2):355-60. doi: 10.1016/j.cct.2014.06.007.
25	Caligiuri, S. P., et al.	The HYPERFlax trial for determining the anti-HYPERtensive effects of dietary flaxseed in newly diagnosed stage 1 hypertensive patients: study protocol for a randomized, double-blinded, controlled clinical trial	Trials. 2014 Jun 18;15:232. doi: 10.1186/1745-6215-15-232.
27	Cao, Y., et al.	Vitamin D supplementation in the management of knee osteoarthritis: study protocol for a randomized controlled trial	Trials. 2012 Aug 6;13:131. doi: 10.1186/1745-6215-13-131
28	Caswell, S., et al.	Detailed protocol for the lifestyle intervention in the BeWEL randomised controlled trial of weight loss in adults who have had a colorectal adenoma	BMJ Open. 2012 May 25;2(3):e001276. doi: 10.1136/bmjopen-2012-001276.
29	Chang, M.-W., et al.	A community based prevention of weight gain intervention (Mothers In Motion) among young low-income overweight and obese mothers: design and rationale	BMC Public Health. 2014 Mar 25;14:280. doi: 10.1186/1471-2458-14-280.
30	Christian, M. S., et al.	Study Protocol. Can a school gardening intervention improve children's diets?	BMC Public Health. 2012 Apr 26;12:304. doi: 10.1186/1471-2458-12-304.
31	Ciacio, O., et al.	Interest of preoperative immunonutrition in liver resection for cancer: study protocol of the PROPILS trial, a multicenter randomized controlled phase IV trial	BMC Cancer. 2014 Dec 18;14:980. doi: 10.1186/1471-2407-14-980.
32	Cohen, D. L., et al.	Lifestyle Modification in Blood Pressure Study II (LIMBS): Study protocol of a randomized controlled trial assessing the efficacy of a 24week structured yoga program versus lifestyle modification on blood pressure reduction	Contemp Clin Trials. 2013 Sep;36(1):32-40. doi: 10.1016/j.cct.2013.05.010.
33	Cohen, T.R, et al.	A family-centered lifestyle intervention to improve body composition and bone mass in overweight and obese children 6 through 8 years: a randomized controlled trial study protocol.	BMC Public Health. 2013 Apr 25;13:383. doi: 10.1186/1471-2458-13-383
34	Courbebaisse, M., et al.	VITamin D supplementation in renAL transplant recipients (VITALE): a prospective, multicentre, double-blind, randomized trial of vitamin D estimating the benefit and safety of vitamin D3 treatment at a dose of 100,000 UI compared with a dose of 12,000 UI in renal transplant recipients: study protocol for a double-blind, randomized, controlled trial	Trials. 2014 Nov 6;15:430. doi: 10.1186/1745-6215-15-430.
35	Crowther, C. A., et al.	The IDEAL study: investigation of dietary advice and lifestyle for women with borderline gestational diabetes: a randomised controlled trial - study protocol	BMC Pregnancy Childbirth. 2012 Oct 9;12:106. doi: 10.1186/1471-2393-12-106.
37	d'Almeida, K. S., et al.	Effect of fluid and dietary sodium restriction in the management of patients with heart failure and preserved ejection fraction: study protocol for a randomized controlled trial	Trials. 2014 Sep 4;15:347. doi: 10.1186/1745-6215-15-347.
38	Daivadanam, M., et al.	Design and methodology of a community-based cluster-randomized controlled trial for dietary behaviour change in rural Kerala	Glob Health Action. 2013 Jul 17;6:20993. doi: 10.3402/gha.v6i0.20993
39	Daly, R. M., et al.	The effects of progressive resistance training combined with a whey-protein drink and vitamin D supplementation on glycaemic control, body composition and cardiometabolic risk factors in older adults with type 2 diabetes: Study protocol for a randomized controlled trial	Trials. 2014 Nov 6;15:431. doi: 10.1186/1745-6215-15-431.
40	Damsgaard, C. T., et al.	Design of the OPUS School Meal Study: A randomised controlled trial assessing the impact of serving school meals based on the New Nordic Diet	Scand J Public Health. 2012 Dec;40(8):693-703. doi: 10.1177/1403494812463173.
41	Davis-Lameloise, N., et al.	The Melbourne Diabetes Prevention Study (MDPS): study protocol for a randomized controlled trial	Trials. 2013 Jan 31;14:31. doi: 10.1186/1745-6215-14-31
42	de Diego-Otero, Y., et al.	A combination of ascorbic acid and α-tocopherol to test the effectiveness and safety in the fragile X syndrome: Study protocol for a phase II, randomized, placebo-controlled trial	Trials. 2014 Sep 3;15:345. doi: 10.1186/1745-6215-15-345
43	Donnelly, J. E., et al.	Weight management for individuals with intellectual and developmental disabilities: Rationale and design for an 18month randomized trial	Contemp Clin Trials. 2016 Nov;51:88-95. doi: 10.1016/j.cct.2016.10.009.
44	Dorner, T. E., et al.	Nutritional intervention and physical training in malnourished frail community-dwelling elderly persons carried out by trained lay "buddies": study protocol of a randomized controlled trial	BMC Public Health. 2013 Dec 27;13:1232. doi: 10.1186/1471-2458-13-1232
45	Dreyhaupt, J., et al.	Evaluation of a health promotion program in children: study protocol and design of the cluster-randomized Baden-Wuerttemberg primary school study [DRKS-ID: DRKS00000494]	BMC Public Health. 2012 Mar 6;12:157. doi: 10.1186/1471-2458-12-157
46	Duncanson, K., et al.	Study protocol of a parent-focused child feeding and dietary intake intervention: the feeding healthy food to kids randomised controlled trial	BMC Public Health. 2012 Jul 28;12:564. doi: 10.1186/1471-2458-12-564.
47	Enns, J. E., et al.	Randomized controlled trial to evaluate the effect of canola oil on blood vessel function in peripheral arterial disease: Rationale and design of the Canola-PAD Study	Journal of Clinical Trials, 6:, 117-125, DOI: 10.2147/OAJCT.S70576
48	Ericson, J., et al.	The effectiveness of proactive telephone support provided to breastfeeding mothers of preterm infants: Study protocol for a randomized controlled trial	BMC Pediatr. 2013 May 10;13:73. doi: 10.1186/1471-2431-13-73.
49	Eyles, H., et al.	Using mobile technology to support lower-salt food choices for people with cardiovascular disease: protocol for the SaltSwitch randomized controlled trial	BMC Public Health. 2014 Sep 12;14:950. doi: 10.1186/1471-2458-14-950.
50	Fern, et al.	Integrating nutrition and early child-development interventions among infants and preschoolers in rural India	Ann N Y Acad Sci. 2014 Jan;1308:218-231. doi: 10.1111/nyas.12278
51	Fern, et al.	A pilot double-blind randomised placebo-controlled dose-response trial assessing the effects of melatonin on infertility treatment (MIART): study protocol	BMJ Open. 2014 Sep 1;4(8):e005986. doi: 10.1136/bmjopen-2014-005986.
52	Focht, B. C., et al.	The Individualized Diet and Exercise Adherence Pilot Trial (IDEA-P) in prostate cancer patients undergoing androgen deprivation therapy: Study protocol for a randomized controlled trial	Trials. 2014 Sep 9;15:354. doi: 10.1186/1745-6215-15-354.
53	Fontes-Villalba, M., et al.	A healthy diet with and without cereal grains and dairy products in patients with type 2 diabetes: Study protocol for a random-order cross-over pilot study - Alimentation and Diabetes in Lanzarote -ADILAN	Trials. 2014 Jan 2;15:2. doi: 10.1186/1745-6215-15-2
54	Forster, D. A., et al.	Ringing Up about Breastfeeding: A randomised controlled trial exploring early telephone peer support for breastfeeding (RUBY) - trial protocol	BMC Pregnancy Childbirth. 2014 May 28;14:177. doi: 10.1186/1471-2393-14-177.
55	Freedman, S. B., et al.	Impact of emergency department probiotic treatment of pediatric gastroenteritis: Study protocol for the PROGUT (Probiotic Regimen for Outpatient Gastroenteritis Utility of Treatment) randomized controlled trial	Trials. 2014 May 14;15:170. doi: 10.1186/1745-6215-15-170.
56	Fulkerson, J. A., et al.	The Healthy Home Offerings via the Mealtime Environment (HOME) Plus study: Design and methods	Contemp Clin Trials. 2014 May;38(1):59-68. doi: 10.1016/j.cct.2014.01.006
57	Fulton, A. S., et al.	Feasibility of ω-3 fatty acid supplementation as an adjunct therapy for people with chronic obstructive pulmonary disease: study protocol for a randomized controlled trial	Trials. 2013 Apr 24;14:107. doi: 10.1186/1745-6215-14-107.
58	Gamez-Lopez, A. L., et al.	Rationale and design of PICNIC study: nutritional intervention program in hospitalized patients with heart failure who are malnourished	Rev Esp Cardiol (Engl Ed). 2014 Apr;67(4):277-82. doi: 10.1016/j.rec.2013.07.013.
59	Gerards, S. M., et al.	Lifestyle Triple P: a parenting intervention for childhood obesity	BMC Public Health. 2012 Apr 3;12:267. doi: 10.1186/1471-2458-12-267
60	Giannì, M. L., et al.	The influence of a formula supplemented with dairy lipids and plant oils on the erythrocyte membrane omega-3 fatty acid profile in healthy full-term infants: a double-blind randomized controlled trial	BMC Pediatr. 2012 Oct 17;12:164. doi: 10.1186/1471-2431-12-164.
61	Gilles, A., et al.	Using prophylactic antioxidants to prevent noise-induced hearing damage in young adults: A protocol for a double-blind, randomized controlled trial	Trials. 2014 Apr 5;15:110. doi: 10.1186/1745-6215-15-110.
62	Gillison, F., et al.	A cluster randomised controlled trial of an intervention to promote healthy lifestyle habits to school leavers: study rationale, design, and methods	BMC Public Health. 2014 Mar 4;14:221. doi: 10.1186/1471-2458-14-221.
63	Grieger, J. A., et al.	Antioxidant-rich dietary intervention for improving asthma control in pregnancies complicated by asthma: Study protocol for a randomized controlled trial	BMC Public Health. 2014 Mar 4;14:221. doi: 10.1186/1471-2458-14-221.
64	Guwatudde, D., et al.	Multivitamin supplementation in HIV infected adults initiating antiretroviral therapy in Uganda: the protocol for a randomized double blinded placebo controlled efficacy trial	BMC Infect Dis. 2012 Nov 15;12:304. doi: 10.1186/1471-2334-12-304
65	Harrirchian, M. H., et al.	The effect of vitamin A supplementation on disease progression, cytokine levels and gene expression in multiple sclerotic patients: study protocol for a randomized controlled trial	Acta Med Iran. 2014;52(2):94-100.
66	Hartman, S. J., et al.	Tailored weight loss intervention in obese adults within primary care practice: Rationale, design, and methods of Choose to Lose	Contemp Clin Trials. 2014 Jul;38(2):409-19. doi: 10.1016/j.cct.2014.06.001.
67	He, F. J., et al.	A school-based education programme to reduce salt intake in children and their families (School-EduSalt): protocol of a cluster randomised controlled trial	BMJ Open. 2013 Jul 16;3(7):e003388. doi: 10.1136/bmjopen-2013-003388
68	Hebden, L., et al.	'TXT2BFiT' a mobile phone-based healthy lifestyle program for preventing unhealthy weight gain in young adults: Study protocol for a randomized controlled trial	Trials. 2013 Mar 18;14:75. doi: 10.1186/1745-6215-14-75
69	Hesselink, A. E., et al.	A cluster-randomized controlled trial to study the effectiveness of a protocol-based lifestyle program to prevent type 2 diabetes in people with impaired fasting glucose	BMC Fam Pract. 2013 Dec 2;14:184. doi: 10.1186/1471-2296-14-184.
70	Ho, J. W. C., et al.	Study protocol for "Moving Bright, Eating Smart" - a phase 2 clinical trial on the acceptability and feasibility of a diet and physical activity intervention to prevent recurrence in colorectal cancer survivors	BMC Public Health. 2013 May 20;13:487. doi: 10.1186/1471-2458-13-487.
71	Hollywood, A., et al.	The impact of a bariatric rehabilitation service on weight loss and psychological adjustment--study protocol	BMC Public Health. 2012 Apr 5;12:275. doi: 10.1186/1471-2458-12-275.
72	Howard, L., et al.	Supplementation of iron in pulmonary hypertension: Rationale and design of a phase II clinical trial in idiopathic pulmonary arterial hypertension	Circ. 2013 Jan;3(1):100-7. doi: 10.4103/2045-8932.109923
73	Hull, M. A., et al.	A randomized controlled trial of eicosapentaenoic acid and/or aspirin for colorectal adenoma prevention during colonoscopic surveillance in the NHS Bowel Cancer Screening Programme (The seAFOod Polyp Prevention Trial): study protocol for a randomized controlled trial	Trials. 2013 Jul 29;14:237. doi: 10.1186/1745-6215-14-237.
74	Hyang-Im, B., et al.	The influence of the Korean traditional Chungkookjang on variables of metabolic syndrome in overweight/obese subjects: study protocol	Complement Altern Med. 2013 Oct 31;13:297. doi: 10.1186/1472-6882-13-297
76	Jahangiry, L., et al.	'Red Ruby': an interactive web-based intervention for lifestyle modification on metabolic syndrome: a study protocol for a randomized controlled trial	Public Health. 2014 Jul 24;14:748. doi: 10.1186/1471-2458-14-748
77	Janczyk, W., et al.	Omega-3 fatty acids for treatment of non-alcoholic fatty liver disease: Design and rationale of randomized controlled trial	BMC Pediatr. 2013 May 23;13:85. doi: 10.1186/1471-2431-13-85.
78	Jelsma, J. G. M., et al.	DALI: vitamin D and lifestyle intervention for gestational diabetes mellitus (GDM) prevention: an European multicentre, randomised trial - study protocol	BMC Pregnancy Childbirth. 2013 Jul 5;13:142. doi: 10.1186/1471-2393-13-142.
79	John. E, et al.	Healthy eating and lifestyle in pregnancy (HELP): a protocol for a cluster randomised trial to evaluate the effectiveness of a weight management intervention in pregnancy.	BMC Public Health. 2014 May 10;14:439. doi: 10.1186/1471-2458-14-439.
81	Jyvakorpi, S. K., et al.	Nutritional treatment of aged individuals with Alzheimer disease living at home with their spouses: study protocol for a randomized controlled trial	Trials. 2012 May 24;13:66. doi: 10.1186/1745-6215-13-66.
82	ula, N. R., et al.	The South Asian Heart Lifestyle Intervention (SAHELI) study to improve cardiovascular risk factors in a community setting: Design and methods	Contemp Clin Trials. 2013 Nov;36(2):479-87. doi: 10.1016/j.cct.2013.09.007.
83	Kean, J. D., et al.	A randomized controlled trial investigating the effects of PCSO-524, a patented oil extract of the New Zealand green lipped mussel (Perna canaliculus), on the behaviour, mood, cognition and neurophysiology of children and adolescents (aged 6-14 years) experiencing clinical and sub-clinical levels of hyperactivity and inattention: study protocol ACTRN12610000978066	Nutr J. 2013 Jul 16;12:100. doi: 10.1186/1475-2891-12-100.
85	Kerr, D. A., et al.	Connecting Health and Technology (CHAT): protocol of a randomized controlled trial to improve nutrition behaviours using mobile devices and tailored text messaging in young adults	BMC Public Health. 2012 Jun 22;12:477. doi: 10.1186/1471-2458-12-477.
86	Kimani-Murage, E. W., et al.	Effectiveness of personalised, home-based nutritional counselling on infant feeding practices, morbidity and nutritional outcomes among infants in Nairobi slums: Study protocol for a cluster randomised controlled trial	Trials. 2013 Dec 27;14:445. doi: 10.1186/1745-6215-14-445
87	Kitson, A. L., et al.	The prevention and reduction of weight loss in an acute tertiary care setting: protocol for a pragmatic stepped wedge randomised cluster trial (the PRoWL project)	BMC Health Serv Res. 2013 Aug 8;13:299. doi: 10.1186/1472-6963-13-299.
88	Kolader, M.-E., et al.	An oral preparation of Lactobacillus acidophilus for the treatment of uncomplicated acute watery diarrhoea in Vietnamese children: study protocol for a multicentre, randomised, placebo-controlled trial	Trials. 2013 Jan 28;14:27. doi: 10.1186/1745-6215-14-27
89	Krølner, R., et al.	The Boost study: design of a school- and community-based randomised trial to promote fruit and vegetable consumption among teenagers	BMC Public Health. 2012 Mar 14;12:191. doi: 10.1186/1471-2458-12-191.
90	Krul-Poel, Y.H, et al.	Study protocol: a randomised placebo-controlled clinical trial to study the effect of vitamin D supplementation on glycaemic control in type 2 Diabetes Mellitus SUNNY trial.	BMC Endocr Disord. 2014 Jul 17;14:59. doi: 10.1186/1472-6823-14-59.
91	Kulwa, K. B., et al.	Effectiveness of a nutrition education package in improving feeding practices, dietary adequacy and growth of infants and young children in rural Tanzania: rationale, design and methods of a cluster randomised trial	BMC Public Health. 2014 Oct 16;14:1077. doi: 10.1186/1471-2458-14-1077.
93	Laake, K., et al.	Effects of ω3 supplementation in elderly patients with acute myocardial infarction: design of a prospective randomized placebo controlled study	BMC Geriatr. 2014 Jun 13;14:74. doi: 10.1186/1471-2318-14-74.
94	Lana, A., et al.	Study protocol of a randomized controlled trial to improve cancer prevention behaviors in adolescents and adults using a web-based intervention supplemented with SMS	BMC Public Health. 2013 Apr 17;13:357. doi: 10.1186/1471-2458-13-357.
96	Larsen, K. T., et al.	Effectiveness of a one-year multi-component day-camp intervention for overweight children: study protocol of the Odense overweight intervention study (OOIS)	BMC Public Health. 2014 Apr 5;14:313. doi: 10.1186/1471-2458-14-313.
97	Li, Y., et al.	Effect of berberine on insulin resistance in women with polycystic ovary syndrome: study protocol for a randomized multicenter controlled trial	Trials. 2013 Jul 18;14:226. doi: 10.1186/1745-6215-14-226
98	Litonjua, A.A, et al.	he Vitamin D Antenatal Asthma Reduction Trial (VDAART): rationale, design, and methods of a randomized, controlled trial of vitamin D supplementation in pregnancy for the primary prevention of asthma and allergies in children.	Contemp Clin Trials. 2014 May;38(1):37-50. doi: 10.1016/j.cct.2014.02.006.
99	Liu, W., et al.	Effect of aerobic exercise and low carbohydrate diet on pre-diabetic non-alcoholic fatty liver disease in postmenopausal women and middle aged men - the role of gut microbiota composition: study protocol for the AELC randomized controlled trial	BMC Public Health. 2014 Jan 17;14:48. doi: 10.1186/1471-2458-14-48
100	Lozanovski, V. J., et al.	Pilot study evaluating broccoli sprouts in advanced pancreatic cancer (POUDER trial) - study protocol for a randomized controlled trial	Trials. 2014 Jun 3;15:204. doi: 10.1186/1745-6215-15-204
101	Lynch, E. B., et al.	Design of the Lifestyle Improvement through Food and Exercise (LIFE) study: a randomized controlled trial of self-management of type 2 diabetes among African American patients from safety net health centers	Contemp Clin Trials. 2014 Nov;39(2):246-55. doi: 10.1016/j.cct.2014.09.003.
102	Mager, D. R., et al.	Vitamin D supplementation and bone health in adults with diabetic nephropathy: The protocol for a randomized controlled trial	BMC Endocr Disord. 2014 Aug 12;14:66. doi: 10.1186/1472-6823-14-66.
104	Malafarina, V., et al.	Study protocol: High-protein nutritional intervention based on β-hydroxy-β-methylbutirate, vitamin D3 and calcium on obese and lean aged patients with hip fractures and sarcopenia. The HIPERPROT-GER study	Maturitas. 2013 Oct;76(2):123-8. doi: 10.1016/j.maturitas.2013.06.016.
105	Mann, M. C., et al.	The VITAH trial VITamin D supplementation and cardiac Autonomic tone in Hemodialysis: a blinded, randomized controlled trial	BMC Nephrol. 2014 Aug 6;15:129. doi: 10.1186/1471-2369-15-129.
106	Manson, J. E., et al.	The VITamin D and OmegA-3 TriaL (VITAL): rationale and design of a large randomized controlled trial of vitamin D and marine omega-3 fatty acid supplements for the primary prevention of cancer and cardiovascular disease	Contemp Clin Trials. 2012 Jan;33(1):159-71. doi: 10.1016/j.cct.2011.09.009.
107	Martin, D.S, et al.	Design and conduct of 'Xtreme Alps': a double-blind, randomised controlled study of the effects of dietary nitrate supplementation on acclimatisation to high altitude.	Contemp Clin Trials. 2013 Nov;36(2):450-9. doi: 10.1016/j.cct.2013.09.002.
108	Martini, I., et al.	Optimization of the viability of stem cells derived from umbilical cord blood after maternal supplementation with DHA during the second or third trimester of pregnancy: Study protocol for a randomized controlled trial	Trials. 2014 May 10;15:164. doi: 10.1186/1745-6215-15-164.
110	Matsuoka, Y., et al.	Tachikawa project for prevention of posttraumatic stress disorder with polyunsaturated fatty acid (TPOP): Study protocol for a randomized controlled trial	BMC Psychiatry. 2013 Jan 5;13:8. doi: 10.1186/1471-244X-13-8.
111	Mazliza, R., et al.	Study protocol: the effect of vitamin D supplements on cardiometabolic risk factors among urban premenopausal women in a tropical country - a randomized controlled trial	BMC Public Health. 2013 May 1;13:416. doi: 10.1186/1471-2458-13-416.
112	McDonald, S. L., et al.	A double blind randomized controlled trial in neonates to determine the effect of vitamin A supplementation on immune responses: The Gambia protocol	BMC Pediatr. 2014 Apr 4;14:92. doi: 10.1186/1471-2431-14-92.
114	McLachlan, H. L., et al.	Supporting breastfeeding In Local Communities (SILC): Protocol for a cluster randomised controlled trial	BMC Pregnancy Childbirth. 2014 Oct 3;14:346. doi: 10.1186/1471-2393-14-346
115	Menon, R. K., et al.	The effects of vitamin D₂ or D₃ supplementation on glycaemic control and related metabolic parameters in people at risk of type 2 diabetes: protocol of a randomised double-blind placebo-controlled trial	BMC Public Health. 2013 Oct 23;13:999. doi: 10.1186/1471-2458-13-999.
116	Meyer, S. and L. Gortner	Early postnatal additional high-dose oral vitamin A supplementation versus placebo for 28 days for preventing bronchopulmonary dysplasia or death in extremely low birth weight infants	Neonatology. 2014;105(3):182-8. doi: 10.1159/000357212
117	Moore, S. M., et al.	IMPACT: A multi-level family and school intervention targeting obesity in urban youth	Contemp Clin Trials. 2013 Nov;36(2):574-86. doi: 10.1016/j.cct.2013.08.009.
118	Nabulsi, M, et al.	A complex breastfeeding promotion and support intervention in a developing country: study protocol for a randomized clinical trial.	BMC Public Health. 2014 Jan 15;14:36. doi: 10.1186/1471-2458-14-36.
119	Nguyen, P. H., et al.	Rationale, design, methodology and sample characteristics for the Vietnam pre-conceptual micronutrient supplementation trial (PRECONCEPT): a randomized controlled study	BMC Public Health. 2012 Oct 24;12:898. doi: 10.1186/1471-2458-12-898
120	Nolan, R. P., et al.	Reducing risk with e-based support for adherence to lifestyle change in hypertension (REACH): Protocol for a multicentred randomised controlled trial	BMJ Open. 2013 Aug 21;3(8):e003547. doi: 10.1136/bmjopen-2013-003547
121	O'Connell, K., et al.	Dose-related effects of vitamin D on immune responses in patients with clinically isolated syndrome and healthy control participants: Study protocol for an exploratory randomized double- blind placebo-controlled trial	Trials. 2013 Aug 27;14:272. doi: 10.1186/1745-6215-14-272.
122	O'Neil, A., et al.	A randomised, controlled trial of a dietary intervention for adults with major depression (the "SMILES" trial): Study protocol	BMC Psychiatry. 2013 Apr 15;13:114. doi: 10.1186/1471-244X-13-114
123	Olsen, N. J., et al.	The Healthy Start project: a randomized, controlled intervention to prevent overweight among normal weight, preschool children at high risk of future overweight	BMC Public Health. 2012 Aug 1;12:590. doi: 10.1186/1471-2458-12-590.
125	Parekh, D., et al.	Vitamin D to prevent acute lung injury following oesophagectomy (VINDALOO): Study protocol for a randomised placebo controlled trial	Trials. 2013 Apr 17;14:100. doi: 10.1186/1745-6215-14-100
126	Parekh, S., et al.	Design and baseline characteristics of the 10 Small Steps Study: a randomised controlled trial of an intervention to promote healthy behaviour using a lifestyle score and personalised feedback	BMC Public Health. 2012 Mar 12;12:179. doi: 10.1186/1471-2458-12-179.
127	Parker, B. A., et al.	A randomized trial of coenzyme Q10 in patients with statin myopathy: Rationale and study design	J Clin Lipidol. 2013 May-Jun;7(3):187-93. doi: 10.1016/j.jacl.2013.02.002
128	Parsons, J. K., et al.	A randomized trial of diet in men with early stage prostate cancer on active surveillance: Rationale and design of the Men's Eating and Living (MEAL) Study (CALGB 70807 [Alliance])	Contemp Clin Trials. 2014 Jul;38(2):198-203. doi: 10.1016/j.cct.2014.05.002.
129	Pazart, L., et al.	Parenteral nutrition at the palliative phase of advanced cancer: The ALIM-K study protocol for a randomized controlled trial	Trials. 2014 Sep 24;15:370. doi: 10.1186/1745-6215-15-370
130	Pedersen, L. R., et al.	Copenhagen study of overweight patients with coronary artery disease undergoing low energy diet or interval training: The randomized CUT-IT trial protocol	BMC Cardiovasc Disord. 2013 Nov 19;13:106. doi: 10.1186/1471-2261-13-106.
131	Pellegrini, C. A., et al.	A smartphone-supported weight loss program: design of the ENGAGED randomized controlled trial	BMC Public Health. 2012 Nov 30;12:1041. doi: 10.1186/1471-2458-12-1041.
132	Presseau, J, et al.	Improving Diabetes care through Examining, Advising, and prescribing (IDEA): protocol for a theory-based cluster randomised controlled trial of a multiple behaviour change intervention aimed at primary healthcare professionals.	Implement Sci. 2014 May 24;9:61. doi: 10.1186/1748-5908-9-61.
133	Raat, H., et al.	Primary prevention of overweight in preschool children, the BeeBOFT study (breastfeeding, breakfast daily, outside playing, few sweet drinks, less TV viewing): design of a cluster randomized controlled trial	Public Health. 2013 Oct 19;13:974. doi: 10.1186/1471-2458-13-974.
134	Ranasinghe, P., et al.	Zinc supplementation in pre-diabetes: Study protocol for a randomized controlled trial	Trials. 2013 Feb 19;14:52. doi: 10.1186/1745-6215-14-52.
135	Rauh, K., et al.	Healthy living in pregnancy: A cluster-randomized controlled trial to prevent excessive gestational weight gain - rationale and design of the GeliS study	BMC Pregnancy Childbirth. 2014 Mar 28;14:119. doi: 10.1186/1471-2393-14-119.
136	Recio-Rodríguez, J. I., et al.	Effectiveness of a smartphone application for improving healthy lifestyles, a randomized clinical trial (EVIDENT II): study protocol	BMC Public Health. 2014 Mar 15;14:254. doi: 10.1186/1471-2458-14-254
138	Reifsnider, E., et al.	A randomized controlled trial to prevent childhood obesity through early childhood feeding and parenting guidance: rationale and design of study	BMC Public Health. 2013 Sep 24;13:880. doi: 10.1186/1471-2458-13-880.
140	Rodrigo, R., et al.	The effectiveness of antioxidant vitamins C and E in reducing myocardial infarct size in patients subjected to percutaneous coronary angioplasty (PREVEC Trial): Study protocol for a pilot randomized double-blind controlled trial	Trials. 2014 May 29;15:192. doi: 10.1186/1745-6215-15-192.
141	Rodríguez-Mañas, L., et al.	An evaluation of the effectiveness of a multi-modal intervention in frail and pre-frail older people with type 2 diabetes - the MID-Frail study: Study protocol for a randomised controlled trial	Trials. 2014 Jan 24;15:34. doi: 10.1186/1745-6215-15-34.
142	Rönö, K., et al.	Prevention of gestational diabetes through lifestyle intervention: study design and methods of a Finnish randomized controlled multicenter trial (RADIEL)	BMC Pregnancy Childbirth. 2014 Feb 14;14:70. doi: 10.1186/1471-2393-14-70
143	Rossi, M., et al.	SYNbiotics Easing Renal failure by improving Gut microbiologY (SYNERGY): a protocol of placebo-controlled randomised cross-over trial	BMC Nephrol. 2014 Jul 4;15:106. doi: 10.1186/1471-2369-15-106
144	Ruiz-Gonzalez, C., et al.	Effects of probiotics on cognitive and emotional functions in healthy older adults: Protocol for a double-blind randomized placebo-controlled crossover trial	Res Nurs Health. 2022 Jun;45(3):274-286. doi: 10.1002/nur.22209.
145	Ryan, K. J., et al.	The effect of intensive nutrition interventions on weight gain after kidney transplantation: Protocol of a randomised controlled trial	BMC Nephrol. 2014 Sep 9;15:148. doi: 10.1186/1471-2369-15-148.
146	Sagedal, L. R., et al.	Study protocol: fit for delivery - can a lifestyle intervention in pregnancy result in measurable health benefits for mothers and newborns? A randomized controlled trial	BMC Public Health. 2013 Feb 13;13:132. doi: 10.1186/1471-2458-13-132
147	Saha, S., et al.	A culturally adapted lifestyle intervention addressing a Middle Eastern immigrant population at risk of diabetes, the MEDIM (impact of Migration and Ethnicity on Diabetes In Malmö): Study protocol for a randomized controlled trial	Trials. 2013 Sep 3;14:279. doi: 10.1186/1745-6215-14-279.
148	Sanchez, A., et al.	Feasibility and effectiveness of the implementation of a primary prevention programme for type 2 diabetes in routine primary care practice: a phase IV cluster randomised clinical trial	BMC Fam Pract. 2012 Nov 16;13:109. doi: 10.1186/1471-2296-13-109
149	Sanz-Cuesta, T., et al.	Oral versus intramuscular administration of vitamin B12 for the treatment of patients with vitamin B12 deficiency: a pragmatic, randomised, multicentre, non-inferiority clinical trial undertaken in the primary healthcare setting (Project OB12)	BMC Public Health. 2012 May 31;12:394. doi: 10.1186/1471-2458-12-394.
150	Saw, R. P., et al.	Adjuvant therapy with high dose vitamin D following primary treatment of melanoma at high risk of recurrence: a placebo controlled randomised phase II trial (ANZMTG 02.09 Mel-D)	BMC Cancer. 2014 Oct 24;14:780. doi: 10.1186/1471-2407-14-780.
151	Schoenmakers, I., et al.	Vitamin D supplementation in older people (VDOP): Study protocol for a randomised controlled intervention trial with monthly oral dosing with 12,000 IU, 24,000 IU or 48,000 IU of vitamin D3	Trials. 2013 Sep 17;14:299. doi: 10.1186/1745-6215-14-299.
152	Scholey, A. B., et al.	A randomized controlled trial investigating the neurocognitive effects of Lacprodan (R) PL-20, a phospholipid-rich milk protein concentrate, in elderly participants with age-associated memory impairment: the Phospholipid Intervention for Cognitive Ageing Reversal (PLICAR): study protocol for a randomized controlled trial	Trials. 2013 Nov 26;14:404. doi: 10.1186/1745-6215-14-404
153	Scorletti, E., et al.	Design and rationale of the WELCOME trial: A randomised, placebo controlled study to test the efficacy of purified long chain omega-3 fatty treatment in non-alcoholic fatty liver disease	Contemp Clin Trials. 2014 Mar;37(2):301-11. doi: 10.1016/j.cct.2014.02.002
154	Sedighi, M. and A. Haghnegahdar	Role of vitamin D-3 in Treatment of Lumbar Disc Herniation-Pain and Sensory Aspects: Study Protocol for a Randomized Controlled Trial	Trials. 2014 Sep 25;15:373. doi: 10.1186/1745-6215-15-373.
155	Serra-Paya, N., et al	Evaluation of a family intervention programme for the treatment of overweight and obese children (Nereu Programme): a randomized clinical trial study protocol.	BMC Public Health. 2013 Oct 23;13:1000. doi: 10.1186/1471-2458-13-1000
156	Sewell, D. A., et al.	Investigating the effectiveness of the Mediterranean diet in pregnant women for the primary prevention of asthma and allergy in high-risk infants: Protocol for a pilot randomised controlled trial	Trials. 2013 Jun 14;14:173. doi: 10.1186/1745-6215-14-173.
157	Shih, S. T., et al.	Mothers After Gestational Diabetes in Australia Diabetes Prevention Program (MAGDA-DPP) post-natal intervention: study protocol for a randomized controlled trial	Trials. 2013 Oct 17;14:339. doi: 10.1186/1745-6215-14-339
158	Silva, P. S., et al.	Effects of omega-3 polyunsaturated fatty acid supplementation in patients with chronic chagasic cardiomyopathy: Study protocol for a randomized controlled trial	Trials. 2013 Nov 11;14:379. doi: 10.1186/1745-6215-14-379.
159	Skouteris, H., et al.	Promoting healthy eating, active play and sustainability consciousness in early childhood curricula, addressing the Ben10 (TM) problem: a randomised control trial	BMC Public Health. 2014 Jun 3;14:548. doi: 10.1186/1471-2458-14-548
160	Springvloet, L., et al.	Planned development and evaluation protocol of two versions of a web-based computer-tailored nutrition education intervention aimed at adults, including cognitive and environmental feedback	BMC Public Health. 2014 Jan 17;14:47. doi: 10.1186/1471-2458-14-47.
161	Stough, C., et al.	Reducing occupational stress with a B-vitamin focussed intervention: A randomized clinical trial: Study protocol	Nutr J. 2014 Dec 22;13(1):122. doi: 10.1186/1475-2891-13-122.
163	Su, T., et al.	The effectiveness of a life style modification and peer support home blood pressure monitoring in control of hypertension: protocol for a cluster randomized controlled trial	BMC Public Health. 2014;14 Suppl 3(Suppl 3):S4. doi: 10.1186/1471-2458-14-S3-S4.
164	Sung, V., et al.	Probiotics to improve outcomes of colic in the community: Protocol for the Baby Biotics randomised controlled trial	BMC Pediatr. 2012 Aug 29;12:135. doi: 10.1186/1471-2431-12-135.
165	Sunguya, B. F., et al.	Efficacy of in-service nutrition training for mid-level providers to improve feeding practices among HIV-positive children in Tanga, Tanzania: Study protocol for a cluster randomized controlled trial	Trials. 2013 Oct 25;14:352. doi: 10.1186/1745-6215-14-352.
166	Tan, A. M., et al.	A cluster-randomised, controlled trial to assess the impact of a workplace osteoporosis prevention intervention on the dietary and physical activity behaviours of working women: study protocol	BMC Public Health. 2013 Apr 29;13:405. doi: 10.1186/1471-2458-13-405.
167	Tan, X., et al.	Effects of exercise and diet interventions on obesity-related sleep disorders in men: study protocol for a randomized controlled trial	Trials. 2013 Jul 26;14:235. doi: 10.1186/1745-6215-14-235.
169	Terry, P. D., et al.	Design and rationale of a randomized controlled trial of melatonin supplementation in men and women with the metabolic syndrome	Journal of Clinical Trials. 2013;5:51-59. https://doi.org/10.2147/OAJCT.S39551
170	Thompson, D., et al.	Butterfly Girls; promoting healthy diet and physical activity to young African American girls online: rationale and design	BMC Public Health. 2013 Aug 2;13:709. doi: 10.1186/1471-2458-13-709.
171	Touzet, S., et al.	Multifaceted intervention to enhance the screening and care of hospitalised malnourished children: study protocol for the PREDIRE cluster randomized controlled trial	BMC Health Serv Res. 2013 Mar 22;13:107. doi: 10.1186/1472-6963-13-107
172	Unger, S., et al.	DoMINO: Donor milk for improved neurodevelopmental outcomes	BMC Pediatr. 2014 May 13;14:123. doi: 10.1186/1471-2431-14-123
173	Uusi-Rasi, K., et al.	Study protocol for prevention of falls: a randomized controlled trial of effects of vitamin D and exercise on falls prevention	BMC Geriatr. 2012 Mar 26;12:12. doi: 10.1186/1471-2318-12-12.
174	Vesco, K. K., et al.	Healthy Moms, a randomized trial to promote and evaluate weight maintenance among obese pregnant women: Study design and rationale	Contemp Clin Trials. 2012 Jul;33(4):777-85. doi: 10.1016/j.cct.2012.03.006.
175	Vlaar, E. M. A., et al.	Feasibility and effectiveness of a targeted diabetes prevention program for 18 to 60-year-old South Asian migrants: design and methods of the DH!AAN study	BMC Public Health. 2012 May 23;12:371. doi: 10.1186/1471-2458-12-371.
176	Volkova, E., et al.	Effects of interpretive front-of-pack nutrition labels on food purchases: protocol for the Starlight randomised controlled trial	BMC Public Health. 2014 Sep 18;14:968. doi: 10.1186/1471-2458-14-968.
177	Wang, Q., et al.	Rationale and design of a randomized controlled trial of the effect of retinol and vitamin D supplementation on treatment in active pulmonary tuberculosis patients with diabetes	BMC Infect Dis. 2013 Feb 26;13:104. doi: 10.1186/1471-2334-13-104.
179	Wells, N. M., et al.	Study protocol: effects of school gardens on children's physical activity	Arch Public Health. 2014 Dec 8;72(1):43. doi: 10.1186/2049-3258-72-43.
180	Wen, S. W., et al.	Effect of folic acid supplementation in pregnancy on preeclampsia: the folic acid clinical trial study	J Pregnancy. 2013;2013:294312. doi: 10.1155/2013/294312
181	Willeboordse, M., et al.	Multifactorial intervention for children with asthma and overweight (Mikado): study design of a randomised controlled trial	BMC Public Health. 2013 May 21;13:494. doi: 10.1186/1471-2458-13-494
182	Wolfenden, L., et al.	A randomised controlled trial of an intervention to increase the implementation of a healthy canteen policy in Australian primary schools: study protocol	Implement Sci. 2014 Oct 11;9:147. doi: 10.1186/s13012-014-0147-3
183	Xu, F., et al.	A school-based comprehensive lifestyle intervention among chinese kids against obesity (CLICK-Obesity): rationale, design and methodology of a randomized controlled trial in Nanjing city, China	BMC Public Health. 2012 Jun 15;12:316. doi: 10.1186/1471-2458-12-316.
184	Xu, X., et al.	The SINgapore GERiatric Intervention Study to Reduce Cognitive Decline and Physical Frailty (SINGER): Study Design and Protocol	J Prev Alzheimers Dis. 2022;9(1):40-48. doi: 10.14283/jpad.2022.5
185	Wallace, T. C., et al.	Academy of Nutrition and Dietetics Nutrition Research Network: The Saqmolo' Project Rationale and Study Protocol for a Randomized Controlled Trial Examining the Influence of Daily Complementary Feeding of Eggs on Infant Development and Growth in Guatemala	J Acad Nutr Diet. 2022 Feb;122(2):432-444. doi: 10.1016/j.jand.2021.03.015.
186	van Lonkhuijzen, R. M. R., et al.	Evaluating 'Power 4 a Healthy Pregnancy' (P4HP) - protocol for a cluster randomized controlled trial and process evaluation to empower pregnant women towards improved diet quality	BMC Public Health. 2022 Jan 21;22(1):148. doi: 10.1186/s12889-022-12543-z.
190	Uscher-Pines, L., et al.	Impact of telelactation services on breastfeeding outcomes among Black and Latinx parents: protocol for the Tele-MILC randomized controlled trial	Trials. 2022 Jan 3;23(1):5. doi: 10.1186/s13063-021-05846-w.
191	Tabriz, N., et al.	The Influence of Prophylactic Calcium and Magnesium Supplementation on Postoperative Quality of Life and Hypocalcemia After Total Thyroidectomy: Study Protocol for a Randomized Controlled Trial	Front Surg. 2022 Jan 6;8:758205. doi: 10.3389/fsurg.2021.758205.
192	Sindi, S., et al.	Multimodal Preventive Trial for Alzheimer's Disease: MIND-ADmini Pilot Trial Study Design and Progress	J Prev Alzheimers Dis. 2022;9(1):30-39. doi: 10.14283/jpad.2022.4
193	Simmons, L. A., et al.	Goals for Reaching Optimal Wellness (GROWell): A clinical trial protocol of a digital dietary intervention for pregnant and postpartum people with prenatal overweight or obesity	Contemp Clin Trials. 2022 Feb;113:106627. doi: 10.1016/j.cct.2021.106627.
195	Saville, N. M., et al.	Comprehensive Anaemia Programme and Personalized Therapies (CAPPT): protocol for a cluster-randomised controlled trial testing the effect women’s groups, home counselling and iron supplementation on haemoglobin in pregnancy in southern Nepal	Trials. 2022 Mar 1;23(1):183. doi: 10.1186/s13063-022-06043-z.
196	Ridley, E. J., et al.	Protocol summary and statistical analysis plan for Intensive Nutrition Therapy comparEd to usual care iN criTically ill adults (INTENT): a phase II randomised controlled trial	BMJ Open. 2022 Mar 8;12(3):e050153. doi: 10.1136/bmjopen-2021-050153.
197	Ramezani, M. and Z. Sajadi Hezaveh	The effect of synbiotic supplementation on thyroid hormones, blood pressure, depression and quality of life in hypothyroid patients: A study protocol for a randomized double-blind placebo controlled clinical trial	Clin Nutr ESPEN. 2022 Apr;48:472-478. doi: 10.1016/j.clnesp.2022.01.003
198	Raman, M., et al.	Crohn's disease therapeutic dietary intervention (CD-TDI): Study protocol for a randomised controlled trial	BMJ Open Gastroenterol. 2022 Jan;9(1):e000841. doi: 10.1136/bmjgast-2021-000841
199	Papamichou, D., et al.	The rationale and design of a Mediterranean diet accompanied by time restricted feeding to optimise the management of type 2 diabetes: The MedDietFast randomised controlled trial	Nutr Metab Cardiovasc Dis. 2022 Jan;32(1):220-230. doi: 10.1016/j.numecd.2021.09.031.
200	Oudmaijer, C. A. J., et al.	Fasting before living-kidney donation: effect on donor well-being and postoperative recovery: study protocol of a multicenter randomized controlled trial	Trials. 2022 Jan 6;23(1):18. doi: 10.1186/s13063-021-05950-x.
201	Obermayer, A., et al.	INTERmittent FASTing in people with insulin-treated type 2 diabetes mellitus – the INTERFAST-2 study protocol	Diabet Med. 2022 Jun;39(6):e14813. doi: 10.1111/dme.14813
202	Nybacka, S., et al.	The Role of Carbohydrates in Irritable Bowel Syndrome: Protocol for a Randomized Controlled Trial Comparing Three Different Treatment Options	JMIR Res Protoc. 2022 Jan 17;11(1):e31413. doi: 10.2196/31413
203	Muhammad, A., et al.	Nutritional support and prophylaxis of azithromycin for pregnant women to improve birth outcomes in peri-urban slums of Karachi, Pakistan—a protocol of multi-arm assessor-blinded randomized controlled trial (Mumta PW trial)	Trials. 2022 Jan 3;23(1):2. doi: 10.1186/s13063-021-05960-9.
204	Mitchell, E. J., et al.	The FEED1 trial: protocol for a randomised controlled trial of full milk feeds versus intravenous fluids with gradual feeding for preterm infants (30–33 weeks gestational age)	Trials. 2022 Jan 20;23(1):64. doi: 10.1186/s13063-021-05994-z.
205	Mahmudiono ,T., et al	Nutrition education 4.0 to prevent overweight and obesity through webnair: a research protocol	Open Access Maced J Med Sci [Internet]. 2022 Jan. 2 [cited 2024 Nov. 28];10(E):92-6.
207	Legacy, M., et al.	Dietary supplements to reduce symptom severity and duration in people with SARS-CoV-2: study protocol for a randomised, double-blind, placebo controlled clinical trial	BMJ Open. 2022 Mar 3;12(3):e057024. doi: 10.1136/bmjopen-2021-057024.
208	Lee, A. C., et al.	Enhancing Nutrition and Antenatal Infection Treatment (ENAT) study: protocol of a pragmatic clinical effectiveness study to improve birth outcomes in Ethiopia	BMJ Paediatr Open. 2022 Jan;6(1):e001327. doi: 10.1136/bmjpo-2021-001327.
209	Latino, C., et al.	Does a high dietary intake of resistant starch affect glycaemic control and alter the gut microbiome in women with gestational diabetes? A randomised control trial protocol	BMC Pregnancy Childbirth. 2022 Jan 18;22(1):46. doi: 10.1186/s12884-021-04366-4
210	Kohl, P. L., et al.	Grandi Byen—supporting child growth and development through integrated, responsive parenting, nutrition and hygiene: study protocol for a randomized controlled trial	BMC Pediatr. 2022 Jan 21;22(1):54. doi: 10.1186/s12887-021-03089-x
211	Keshani, M., et al.	The effects of l-carnitine supplementation on inflammatory factors, oxidative stress, and clinical outcomes in patients with sepsis admitted to the intensive care unit (ICU): study protocol for a double blind, randomized, placebo-controlled clinical trial	Trials. 2022 Feb 22;23(1):170. doi: 10.1186/s13063-022-06077-3
212	Karregat, J., et al.	Ferritin-guided iron supplementation in whole blood donors: optimal dosage, donor response, return and efficacy (FORTE)-a randomised controlled trial protocol.	BMJ Open. 2022 Mar 9;12(3):e056316. doi: 10.1136/bmjopen-2021-056316.
213	Kalb, B., et al.	Tolerance induction through early feeding to prevent food allergy in infants with eczema (TEFFA): rationale, study design, and methods of a randomized controlled trial	Trials. 2022 Mar 12;23(1):210. doi: 10.1186/s13063-022-06126-x
214	Juhász, M. F., et al.	The EFFect of dietary fat content on the recurrence of pancreaTitis (EFFORT): Protocol of a multicenter randomized controlled trial: Protocol of the EFFORT randomized trial: dietary fat reduction and pancreatitis recurrence	Pancreatology. 2022 Jan;22(1):51-57. doi: 10.1016/j.pan.2021.10.002
215	Johnson, T. J., et al.	Study protocol for reducing disparity in receipt of mother’s own milk in very low birth weight infants (ReDiMOM): a randomized trial to improve adherence to sustained maternal breast pump use	BMC Pediatr. 2022 Jan 7;22(1):27. doi: 10.1186/s12887-021-03088-y.
216	Jaun, F., et al.	High-dose vitamin D substitution in patients with COVID-19: study protocol for a randomized, double-blind, placebo-controlled, multi-center study—VitCov Trial	Trials. 2022 Feb 4;23(1):114. doi: 10.1186/s13063-022-06016-2
218	Ibrahim, I., et al.	Effect of antenatal dietary myo-inositol supplementation on the incidence of gestational diabetes mellitus and fetal outcome: Protocol for a double-blind randomised controlled trial	BMJ Open. 2022 Jan 4;12(1):e055314. doi: 10.1136/bmjopen-2021-055314.
219	Gröbner, E. M., et al.	The effects of probiotics administration on the gut microbiome in adolescents with anorexia nervosa—A study protocol for a longitudinal, double‐blind, randomized, placebo‐controlled trial	Eur Eat Disord Rev. 2022 Jan;30(1):61-74. doi: 10.1002/erv.2876
220	Ginsburg, A. S., et al.	Randomized controlled trial of early, small-volume formula supplementation among newborns: A study protocol	PLoS One. 2022 Feb 4;17(2):e0263129. doi: 10.1371/journal.pone.0263129.
222	Ebrahimi-Mousavi, S., et al.	The effect of daily consumption of probiotic yogurt on liver enzymes, steatosis and fibrosis in patients with nonalcoholic fatty liver disease (NAFLD): study protocol for a randomized clinical trial	BMC Gastroenterol. 2022 Mar 7;22(1):102. doi: 10.1186/s12876-022-02176-2.
223	Dzavakwa,N.V.,et al.	Vitamin D3 and calcium carbonate supplementation for adolescents with HIV to reduce musculoskeletal morbidity and immunopathology (VITALITY trial): study protocol for a randomised placebo-controlled trial.	Trials. 2022 Jan 26;23(1):78. doi: 10.1186/s13063-021-05985-0.
224	Dening, J., et al.	Randomised controlled trial of a web-based low carbohydrate diet intervention for adults with type 2 diabetes: the T2Diet study protocol	BMJ Open. 2022 Feb 21;12(2):e054594. doi: 10.1136/bmjopen-2021-054594
226	Daures, M., et al.	Simplifying and optimising management of acute malnutrition in children aged 6 to 59 months: study protocol for a 3 arms community-based individually randomised controlled trial in decentralised Niger	Trials. 2022 Jan 28;23(1):89. doi: 10.1186/s13063-021-05955-6
227	Byrd-Bredbenner, C., et al.	HomeStyles-2: Randomized controlled trial protocol for a web-based obesity prevention program for families with children in middle childhood	Contemp Clin Trials. 2022 Jan;112:106644. doi: 10.1016/j.cct.2021.106644.
228	Beijers, R. J., et al.	Effect of targeted nutrient supplementation on physical activity and health-related quality of life in COPD: study protocol for the randomised controlled NUTRECOVER trial	BMJ Open. 2022 Mar 16;12(3):e059252. doi: 10.1136/bmjopen-2021-059252.
229	Asoudeh, F., et al.	The effect of probiotic cheese consumption on inflammatory and anti-inflammatory markers, disease severity, and symptoms in patients with rheumatoid arthritis: study protocol for a randomized, double-blind, placebo-controlled trial	Trials. 2022 Feb 24;23(1):180. doi: 10.1186/s13063-022-06113-2.
230	Ashraf, S., et al.	Clinical efficacy of iodine complex in SARS-CoV-2-infected patients with mild to moderate symptoms: study protocol for a randomized controlled trial	Trials. 2022 Jan 19;23(1):58. doi: 10.1186/s13063-021-05848-8.
231	Al Saedi, A., et al.	Effects of 12 weeks of Multi-nutrient supplementation on the Immune and Musculoskeletal systems of Older Adults in Aged-Care (The Pomerium Study): Protocol for a Randomised Controlled Trial	BMJ Open. 2022 May 6;12(5):e059075. doi: 10.1136/bmjopen-2021-059075
232	Zoellner, J. M., et al.	Study protocol for iSIPsmarter: A randomized-controlled trial to evaluate the efficacy, reach, and engagement of a technology-based behavioral intervention to reduce sugary beverages among rural Appalachian adults	Contemp Clin Trials. 2021 Nov;110:106566. doi: 10.1016/j.cct.2021.106566.
233	Ziegler, A. G., et al.	Supplementation with Bifidobacterium longum subspecies infantis EVC001 for mitigation of type 1 diabetes autoimmunity: the GPPAD-SINT1A randomised controlled trial protocol	BMJ Open. 2021 Nov 9;11(11):e052449. doi: 10.1136/bmjopen-2021-052449.
234	Ziebart, C.,et al.	Hands-Up program: protocol for a feasibility randomised controlled trial of a combined 6-week exercise and education intervention in adults aged 50-65 with a distal radius fracture	BMJ Open. 2021 Jul 30;11(7):e046122. doi: 10.1136/bmjopen-2020-046122.
236	Zhou, P., et al.	Adjuvant effects of vitamin A and vitamin D supplementation on treatment of children with attention-deficit/hyperactivity disorder: a study protocol for a randomised, double-blinded, placebo-controlled, multicentric trial in China	BMJ Open. 2021 Jun 16;11(6):e050541. doi: 10.1136/bmjopen-2021-050541
238	Zhang, C., et al.	Effect of an individualised nutritional intervention on gestational diabetes mellitus prevention in a high-risk population screened by a prediction model: study protocol for a multicentre randomised controlled trial	BMC Pregnancy Childbirth. 2021 Aug 24;21(1):586. doi: 10.1186/s12884-021-04039-2
239	Zarnowiecki, D., et al.	Application of the multiphase optimisation strategy to develop, optimise and evaluate the effectiveness of a multicomponent initiative package to increase 2-to-5-year-old children's vegetable intake in long day care centres: A study protocol	BMJ Open. 2021 Dec 2;11(12):e047618. doi: 10.1136/bmjopen-2020-047618.
240	Zanatta, C. A. R., et al.	Intervention with inulin prior to and during sanative therapy to further support periodontal health: study protocol for a randomized controlled trial	Trials. 2021 Aug 10;22(1):527. doi: 10.1186/s13063-021-05504-1.
241	Yunxia, C., et al.	The effect of oral nutritional supplement therapy on nutritional status and quality of life in patients with esophageal cancer undergoing radiotherapy and chemotherapy: A protocol for randomized controlled trial	Medicine (Baltimore). 2021 Apr 23;100(16):e25342. doi: 10.1097/MD.0000000000025342
242	Yu, M. Y., et al.	Comparison of intradialytic neuromuscular electrical stimulation and oral nutritional supplements in hemodialysis patients: study protocol for a multicenter, parallel-group, randomized controlled trial in Korea	Trials. 2021 Dec 20;22(1):942. doi: 10.1186/s13063-021-05918-x.
243	Yousefi, M., et al.	Effects of pomegranate juice (Punica Granatum) on inflammatory biomarkers and complete blood count in patients with COVID-19: a structured summary of a study protocol for a randomized clinical trial	Trials. 2021 Apr 2;22(1):246. doi: 10.1186/s13063-021-05194-9
244	Yeung, K. F., et al.	The Pre-Diabetes Interventions and Continued Tracking to Ease-out Diabetes (Pre-DICTED) program: study protocol for a randomized controlled trial	Trials. 2021 Aug 6;22(1):522. doi: 10.1186/s13063-021-05500-5.
245	Yan, X. Y. and S. Y. Wang	The efficacy of niacin supplementation in type 2 diabetes patients Study protocol of a randomized controlled trial	Medicine (Baltimore). 2021 Mar 26;100(12):e22272. doi: 10.1097/MD.0000000000022272.
246	Xiang, M., et al.	Combined effects of vitamin D supplementation and endurance exercise training on insulin resistance in newly diagnosed type 2 diabetes mellitus patients with vitamin D deficiency: study protocol for a randomized controlled trial	Trials. 2021 Dec 6;22(1):888. doi: 10.1186/s13063-021-05861-x
248	Wendel, K., et al.	Effects of nutrition therapy on growth, inflammation and metabolism in immature infants: a study protocol of a double-blind randomized controlled trial (ImNuT)	BMC Pediatr. 2021 Jan 7;21(1):19. doi: 10.1186/s12887-020-02425-x.
250	Wang, R., et al.	The vitamin D for COVID-19 (VIVID) trial: A pragmatic cluster-randomized design	Contemp Clin Trials. 2021 Jan;100:106176. doi: 10.1016/j.cct.2020.106176.
251	Walrabenstein, W., et al.	The effect of a multidisciplinary lifestyle program for patients with rheumatoid arthritis, an increased risk for rheumatoid arthritis or with metabolic syndrome-associated osteoarthritis: the “Plants for Joints” randomized controlled trial protocol	Trials. 2021 Oct 18;22(1):715. doi: 10.1186/s13063-021-05682-y.
252	Von Korn, P., et al.	Lifestyle Intervention in Chronic Ischaemic Heart Disease and Type 2 Diabetes (the LeIKD study): Study protocol of a prospective, multicentre, randomised, controlled trial	BMJ Open. 2021 Feb 8;11(2):e042818. doi: 10.1136/bmjopen-2020-042818
253	Volkert, D., et al.	Innovative plAnt Protein fibre and Physical activity solutions to address poor appEtite and prevenT undernutrITion in oldEr adults – APPETITE	Nutrition Bulletin. 2021; 46(4):486-496. DOI:10.1111/nbu.12529
254	Verny, M. A., et al.	Evaluating the role of orange juice, HESPERidin in vascular HEALTH benefits (HESPER-HEALTH study): Protocol for a randomised controlled trial	BMJ Open. 2021 Nov 30;11(11):e053321. doi: 10.1136/bmjopen-2021-053321.
255	Vanslambrouck, K., et al.	Effect of balanced energy-protein supplementation during pregnancy and lactation on birth outcomes and infant growth in rural Burkina Faso: study protocol for a randomised controlled trial	BMJ Open. 2021 Mar 24;11(3):e038393. doi: 10.1136/bmjopen-2020-038393
256	ervelden, S., et al.	Early administration of Vitamin C in patients with sepsis or septic shock in emergency departments: A multicenter, double blinded, randomized controlled trial: The C-EASIE trial protocol	PLoS One. 2021 Nov 5;16(11):e0259699. doi: 10.1371/journal.pone.0259699
257	Trottier, C. F., et al.	The Impact of a Web-Based Mindfulness, Nutrition, and Physical Activity Platform on the Health Status of First-Year University Students: Protocol for a Randomized Controlled Trial	JMIR Res Protoc. 2021 Mar 10;10(3):e24534. doi: 10.2196/24534.
258	Trost, S. G., et al.	Study protocol for Healthy Conversations @ Playgroup: a multi-site cluster randomized controlled trial of an intervention to promote healthy lifestyle behaviours in young children attending community playgroups	BMC Public Health. 2021 Sep 26;21(1):1757. doi: 10.1186/s12889-021-11789-3
259	Tian, X. Y., et al.	Ergothioneine supplementation in people with metabolic syndrome (ErgMS): protocol for a randomised, double-blind, placebo-controlled pilot study	Pilot Feasibility Stud. 2021 Oct 29;7(1):193. doi: 10.1186/s40814-021-00929-6.
260	Tanghe, A., et al.	Acute Effects of Cocoa Flavanols on Blood Pressure and Peripheral Vascular Reactivity in Type 2 Diabetes Mellitus and Essential Hypertension: A Protocol for an Acute, Randomized, Double-Blinded, Placebo-Controlled Cross-Over Trial	Front Cardiovasc Med. 2021 Mar 15;8:602086. doi: 10.3389/fcvm.2021.602086.
263	Talebi, S., et al.	The effects of nano-curcumin as a nutritional strategy on clinical and inflammatory factors in children with cystic fibrosis: the study protocol for a randomized controlled trial	Trials. 2021 Apr 20;22(1):292. doi: 10.1186/s13063-021-05224-6
264	Taher, M., et al.	Telehealth versus self-directed lifestyle intervention to promote healthy blood pressure: A protocol for a randomised controlled trial	BMJ Open. 2021 Mar 3;11(3):e044292. doi: 10.1136/bmjopen-2020-044292.
265	Sylvetsky, A. C., et al.	Rationale and design of DRINK-T1D: A randomized clinical trial of effects of low-calorie sweetener restriction in children with type 1 diabetes	Contemp Clin Trials. 2021 Jul;106:106431. doi: 10.1016/j.cct.2021.106431
266	Sugimoto, T., et al.	The Japan-Multimodal Intervention Trial for Prevention of Dementia (J-MINT): The Study Protocol for an 18-Month, Multicenter, Randomized, Controlled Trial	J Prev Alzheimers Dis. 2021;8(4):465-476. doi: 10.14283/jpad.2021.29
267	Sugimoto, T., et al.	The Multi-Domain Intervention Trial in Older Adults With Diabetes Mellitus for Prevention of Dementia in Japan: Study Protocol for a Multi-Center, Randomized, 18-Month Controlled Trial.	Front Aging Neurosci. 2021 Jul 12;13:680341. doi: 10.3389/fnagi.2021.680341.
268	Stróżyk, A., et al.	Effect of a low-FODMAP diet for the management of functional abdominal pain disorders in children: a study protocol for a randomized controlled trial	Nutr J. 2021 Jan 2;20(1):1. doi: 10.1186/s12937-020-00656-3
269	Stolt, E., et al.	Sulfur amino acid restriction, energy metabolism and obesity: a study protocol of an 8-week randomized controlled dietary intervention with whole foods and amino acid supplements	J Transl Med. 2021 Apr 15;19(1):153. doi: 10.1186/s12967-021-02824-3.
270	Stern, M., et al.	A cluster-randomized control trial targeting parents of pediatric cancer survivors with obesity: Rationale and study protocol of NOURISH-T	Contemp Clin Trials. 2021 Mar;102:106296. doi: 10.1016/j.cct.2021.106296
271	Sinha, A. P., et al.	Evaluating the efficacy of a multistrain probiotic supplementation for prevention of neonatal sepsis in 0–2-month-old low birth weight infants in India—the “ProSPoNS” Study protocol for a phase III, multicentric, randomized, double-blind, placebo-controlled trial	Trials. 2021 Apr 1;22(1):242. doi: 10.1186/s13063-021-05193-w.
272	Singer, J., et al.	Protocol for a pilot single-centre, parallel-arm, randomised controlled trial of dietary inulin to improve gut health in solid organ transplantation: The DIGEST study	BMJ Open. 2021;11:e049184. doi:10.1136/bmjopen-2021-049184
273	Silva, A. R., et al.	A study protocol for a randomized controlled trial of an anti-inflammatory nutritional intervention in patients with fibromyalgia	Trials. 2021 Mar 9;22(1):198. doi: 10.1186/s13063-021-05146-3
274	Shen, X., et al.	Personalized hypertension management based on serial assessment and telemedicine (PHMA): a cluster randomize controlled trial protocol in Anhui, China	BMC Cardiovasc Disord. 2021 Mar 12;21(1):135. doi: 10.1186/s12872-021-01943-5.
275	Shemirani, F., et al.	Effects of modified-Paleo and moderate-carbohydrate diets on body composition, serum levels of hepatokines and adipocytokines, and flow cytometric analysis of endothelial microparticles in adults with metabolic syndrome: a study protocol for a randomized clinical trial	Trials. 2021 Sep 30;22(1):673. doi: 10.1186/s13063-021-05612-y.
276	Shek, L. P., et al.	Evaluation of an infant formula with large, milk-phospholipid coated lipid droplets on long-term growth and development of Singaporean infants: randomized controlled trial protocol	Nutrients. 2021 Aug 20;13(8):2865. doi: 10.3390/nu13082865.
277	Shakya, P., et al.	Diabetes Prevention Education Program in a population with pre-diabetes in Nepal: A study protocol of a cluster randomised controlled trial (DiPEP)	BMJ Open. 2021 Nov 24;11(11):e047067. doi: 10.1136/bmjopen-2020-047067
278	Sanft, T., et al.	Effect of healthy diet and exercise on chemotherapy completion rate in women with breast cancer: the lifestyle, exercise and nutrition early after diagnosis (leaner) study: study protocol for a randomized clinical trial	Contemp Clin Trials. 2021 Oct;109:106508. doi: 10.1016/j.cct.2021.106508.
279	eford, J., et al.	Protocol for probiotic therapy vs placebo for preterm prelabour rupture of membranes to prolong pregnancy duration (Pro-PPROM) trial	Aust N Z J Obstet Gynaecol. 2021 Apr;61(2):E12-E17. doi: 10.1111/ajo.13313.
280	Rusch, C., et al.	Effect of a Mediterranean diet intervention on gastrointestinal function in Parkinson's disease (the MEDI-PD study): Study protocol for a randomised controlled trial	BMJ Open. 2021 Sep 22;11(9):e053336. doi: 10.1136/bmjopen-2021-053336.
281	Rozemeijer, S., et al.	Early high-dose vitamin C in post-cardiac arrest syndrome (VITaCCA): study protocol for a randomized, double-blind, multi-center, placebo-controlled trial	Trials. 2021 Aug 18;22(1):546. doi: 10.1186/s13063-021-05483-3.
282	Roponen, J., et al.	Nutrition-focused group intervention with a strength-based counseling approach for people with clinical depression: a study protocol for the Food for Mind randomized controlled trial	Trials. 2021 May 17;22(1):344. doi: 10.1186/s13063-021-05279-5.
283	Rodway, L. A., et al.	Rationale and design of a randomized controlled trial examining the effects of marine- and plant-sourced omega-3 fatty acid supplements on octadecanoid profiles and inflammation in females with obesity (OXBIO trial)	Prostaglandins Leukot Essent Fatty Acids. 2021 Jul;170:102284. doi: 10.1016/j.plefa.2021.102284.
285	Rising, K. L., et al.	Assessing the impact of medically tailored meals and medical nutrition therapy on type 2 diabetes: Protocol for Project MiNT	Contemp Clin Trials. 2021 Sep;108:106511. doi: 10.1016/j.cct.2021.106511
286	Reboussin, D. M., et al.	The design and rationale of a multi-center randomized clinical trial comparing one avocado per day to usual diet: The Habitual Diet and Avocado Trial (HAT)	Contemp Clin Trials. 2021 Nov;110:106565. doi: 10.1016/j.cct.2021.106565.
287	Rapson, J. P., et al.	Impact of a “vegetables first” approach to complementary feeding on later intake and liking of vegetables in infants: a study protocol for a randomised controlled trial	Trials. 2021 Jul 26;22(1):488. doi: 10.1186/s13063-021-05374-7.
288	Park, S. J., et al.	Efficacy and safety of intravenous administration of high-dose selenium for preventing chemotherapy-induced peripheral neuropathy in platinum-sensitive recurrent ovarian, fallopian or primary peritoneal cancer: study protocol for a phase III, double-blind, randomized study	J Gynecol Oncol. 2021 Sep;32(5):e73. doi: 10.3802/jgo.2021.32.e73.
289	Palazzo, C. C., et al.	Educational intervention for food consciousness: A randomized study protocol	Nutr Health. 2022 Mar;28(1):123-129. doi: 10.1177/02601060211011801.
290	Olavarría, V. V., et al.	Effects of an Avocado-based Mediterranean Diet on Serum Lipids for Secondary Prevention after Ischemic Stroke Trial (ADD-SPISE): Study protocol	Medicine (Baltimore). 2021 Jun 18;100(24):e26425. doi: 10.1097/MD.0000000000026425
291	Ohba, K., et al.	Effect of oral intake of royal jelly on endothelium function in hemodialysis patients: study protocol for multicenter, double-blind, randomized control trial	Trials. 2021 Dec 20;22(1):950. doi: 10.1186/s13063-021-05926-x.
292	O'Reilly, S. L., et al.	Latch On: A protocol for a multi-centre, randomised controlled trial of perinatal support to improve breastfeeding outcomes in women with a raised BMI	Contemp Clin Trials Commun. 2021 Apr 8;22:100767. doi: 10.1016/j.conctc.2021.100767.
293	Nykänen, I., et al.	Optimizing nutrition and oral health for caregivers—intervention protocol	Trials. 2021 Sep 15;22(1):625. doi: 10.1186/s13063-021-05589-8
294	Nunes, L. M., et al.	Complementary feeding methods in the first year of life: a study protocol for a randomized clinical trial	Trials. 2021 Oct 9;22(1):687. doi: 10.1186/s13063-021-05647-1.
296	Ni Lochlainn, M., et al.	The PROMOTe study: targeting the gut microbiome with prebiotics to overcome age-related anabolic resistance: protocol for a double-blinded, randomised, placebo-controlled trial	BMC Geriatr. 2021 Jul 1;21(1):407. doi: 10.1186/s12877-021-02301-y.
297	Ndahura, N. B., et al.	Effectiveness of a structured nutrition education course for caregivers of children and adolescents with type 1 diabetes in improving glycemic and dietary outcomes: A cluster-randomized controlled trial protocol	Open Access Journal of Clinical Trials, 13:, 1-10, DOI: 10.2147/OAJCT.S304290
298	Nattagh-Eshtivani, E., et al.	The effect of propolis supplementation on inflammatory factors and oxidative status in women with rheumatoid arthritis: Design and research protocol of a double-blind, randomized controlled	Contemp Clin Trials Commun. 2021 Jun 23;23:100807. doi: 10.1016/j.conctc.2021.100807.
299	Myles, P. S., et al.	Rationale and design of the intravenous iron for treatment of anemia before cardiac surgery trial	Am Heart J. 2021 Sep;239:64-72. doi: 10.1016/j.ahj.2021.05.008.
300	Murff, H. J., et al.	Investigating N-3 Fatty Acids to prevent Neonatal Tobacco-related outcomeS (INFANTS): study protocol for a double-blind, randomized, placebo-controlled parallel clinical trial of n-3 polyunsaturated fatty acids in pregnant smokers	Trials. 2021 Dec 14;22(1):922. doi: 10.1186/s13063-021-05865-7.
301	Moreno, G. D., et al.	A cluster-randomized controlled trial of an elementary school drinking water access and promotion intervention: Rationale, study design, and protocol	Contemp Clin Trials. 2021 Feb;101:106255. doi: 10.1016/j.cct.2020.106255
302	Moradi, S., et al.	The Effect of ω3 Fatty Acids Supplementation on Levels of PPARγ and UCP2 Genes Expression, Serum Level of UCP2 Protein, Metabolic Status, and Appetite in Elite male Athletes: Protocol for a Randomized Control Trial	Int J Surg Protoc. 2021 Aug 19;25(1):184-193. doi: 10.29337/ijsp.161
303	Moller, G., et al.	The role of a traditional and western diet on glucose homeostasis in Greenlandic Inuit carriers and non-carriers of type 2 diabetes variant in the TBC1D4 gene: A protocol for a randomized clinical trial	Contemp Clin Trials Commun. 2021 Jan 27;21:100734. doi: 10.1016/j.conctc.2021.100734.
304	Molino, S., et al.	Natural tannin extracts supplementation for COVID-19 patients (TanCOVID): a structured summary of a study protocol for a randomized controlled trial	Trials. 2021 Apr 28;22(1):310. doi: 10.1186/s13063-021-05281-x.
305	Moholdt, T., et al.	Isolated and combined effects of high-intensity interval training and time-restricted eating on glycaemic control in reproductive-aged women with overweight or obesity: Study protocol for a four-armed randomised controlled trial	BMJ Open. 2021 Feb 5;11(2):e040020. doi: 10.1136/bmjopen-2020-040020
306	Mitterer, W., et al.	Effects of an exclusive human-milk diet in preterm neonates on early vascular aging risk factors (NEOVASC): study protocol for a multicentric, prospective, randomized, controlled, open, and parallel group clinical trial	Trials. 2021 Jul 31;22(1):509. doi: 10.1186/s13063-021-05445-9
307	Mitelmao, F. C. R., et al.	The effect of probiotics on functional constipation in adults Double-blind, randomized, placebo-controlled study	Medicine (Baltimore). 2021 Mar 12;100(10):e24938. doi: 10.1097/MD.0000000000024938
308	Miller, M. G., et al.	Rationale and design for a higher (dairy) protein weight loss intervention that promotes muscle quality and bone health in older adults with obesity: a randomized, controlled pilot study	J Nutr Gerontol Geriatr. 2021 Apr-Jun;40(2-3):150-170. doi: 10.1080/21551197.2021.1896615.
309	Miller, H. N., et al.	The nourish protocol: a digital health randomized controlled trial to promote the dash eating pattern among adults with hypertension	Contemp Clin Trials. 2021 Oct;109:106539. doi: 10.1016/j.cct.2021.106539.
310	Meyer, B. J., et al.	The effect of omega-3 long chain polyunsaturated fatty acids on aggressive behaviour in adult male prisoners: a structured study protocol for a multi-centre, double-blind, randomised placebo-controlled trial and translation into policy and practice	Trials. 2021 May 2;22(1):318. doi: 10.1186/s13063-021-05252-2.
311	Menon, K., et al.	Use of carnosine in the prevention of cardiometabolic risk factors in overweight and obese individuals: Study protocol for a randomised, double-blind placebo-controlled trial	BMJ Open. 2021 May 13;11(5):e043680. doi: 10.1136/bmjopen-2020-043680.
312	Menczel Schrire, Z., et al.	Feasibility of 3-month melatonin supplementation for brain oxidative stress and sleep in mild cognitive impairment: protocol for a randomised, placebo-controlled study	BMJ Open. 2021 Feb 10;11(2):e041500. doi: 10.1136/bmjopen-2020-041500.
313	Mariani, J., et al.	High-dose vitamin D versus placebo to prevent complications in COVID-19 patients: A structured summary of a study protocol for a randomised controlled trial (CARED-TRIAL)	Trials. 2021 Feb 1;22(1):111. doi: 10.1186/s13063-021-05073-3
314	Marcadenti, A., et al.	Effects of a Brazilian cardioprotective diet and nuts on cardiometabolic parameters after myocardial infarction: study protocol for a randomized controlled clinical trial	Trials. 2021 Sep 1;22(1):582. doi: 10.1186/s13063-021-05494-0. Erratum in: Trials. 2021 Sep 29;22(1):668
316	Manoogian, E. N. C., et al.	Protocol for a randomised controlled trial on the feasibility and effects of 10-hour time-restricted eating on cardiometabolic disease risk among career firefighters doing 24-hour shift work: the Healthy Heroes Study	BMJ Open. 2021 Jun 16;11(6):e045537. doi: 10.1136/bmjopen-2020-045537
317	Manjong, F. T., et al.	Impact of Nutrition Education on the Nutrition Capacity of Caregivers and Nutrition Outcomes of Indigenous Mbororo Children in the West Region of Cameroon: Protocol for a Cluster Randomized Controlled Trial	JMIR Res Protoc. 2021 May 20;10(5):e23115. doi: 10.2196/23115.
318	Mahmudiono, T., et a.	Online-based nutrition education to reduce sugar, salt and fat intake in school children: a research protocol	Open Access Maced J Med Sci [Internet]. 2021 Oct. 3 [cited 2024 Nov. 28];9(E):873-8.
319	Mahmoodi S	Green tea intake and its effect on laboratory parameters and disease symptoms in hospitalised patients with Covid 19: a structured protocol for a randomized controlled trial.	Trials. 2021 Aug 3;22(1):514. doi: 10.1186/s13063-021-05462-8.
320	Maghsoumi-Norouzabad, L., et al.	Evaluation of the effect of vitamin D supplementation on spermatogram, seminal and serum levels of oxidative stress indices in asthenospermia infertile men: a study protocol for a triple-blind, randomized controlled trial	Nutr J. 2021 Jun 2;20(1):49. doi: 10.1186/s12937-021-00711-7.
321	Lu, R., et al.	Efficacy and safety of polysaccharide iron complex capsules compared with iron sucrose in hemodialysis patients: study protocol for a randomized, open-label, positive control, multicenter trial (IHOPE)	Trials. 2021 Oct 10;22(1):691. doi: 10.1186/s13063-021-05663-1.
322	Loke, P., et al.	Study protocol of a phase 2, dual-centre, randomised, controlled trial evaluating the effectiveness of probiotic and egg oral immunotherapy at inducing desensitisation or sustained unresponsiveness (remission) in participants with egg allergy compared with placebo (Probiotic Egg Allergen Oral Immunotherapy for Treatment of Egg Allergy: PEAT study)	BMJ Open. 2021 Jul 7;11(7):e044331. doi: 10.1136/bmjopen-2020-044331.
323	Liu, Y. S., et al.	Protocol for a randomized controlled trial to test the acceptability and adherence to 6-months of walnut supplementation in Chinese adults at high risk of cardiovascular disease	Nutr J. 2021 Jan 6;20(1):3. doi: 10.1186/s12937-020-00660-7. PMID: 33407490; PMCID: PMC7789667.
324	Liu, X., et al.	Mediterranean-DASH Intervention for Neurodegenerative Delay (MIND) study: rationale, design and baseline characteristics of a randomized control trial of the MIND diet on cognitive decline	Contemp Clin Trials. 2021 Mar;102:106270. doi: 10.1016/j.cct.2021.106270
325	Liu, C., et al.	Dietary fiber and probiotics for the treatment of atypical antipsychotic-induced metabolic side effects: study protocol for a randomized, double-blind, placebo-controlled trial	Trials. 2021 Feb 23;22(1):159. doi: 10.1186/s13063-021-05123-w.
326	ais, M., et al.	Continuous enteral nutrition compared with a maximal gastric vacuity strategy at the time of extubation in the intensive care unit: Protocol for a non-inferiority cluster randomised trial (the Ambroisie Project)	BMJ Open. 2021 May 20;11(5):e041799. doi: 10.1136/bmjopen-2020-041799.
327	Kurmann, S., et al	Energy and protein intake in medical and geriatric inpatients with MEDPass versus conventional administration of oral nutritional supplements: study protocol for the randomized controlled MEDPass Trial.	Trials. 2021 Mar 16;22(1):210. doi: 10.1186/s13063-021-05145-4
328	Kummer, A. G., et al.	‘eatNplay’ – a rurally-tailored, family-based, telehealth intervention for childhood obesity: Protocol for a mixed-methods randomized newsletter controlled pilot study	Contemp Clin Trials. 2021 Oct;109:106542. doi: 10.1016/j.cct.2021.106542.
329	Kumaran, K., et al.	Protocol for a cluster randomised trial evaluating a multifaceted intervention starting preconceptionally-Early Interventions to Support Trajectories for Healthy Life in India (EINSTEIN): A Healthy Life Trajectories Initiative (HeLTI) Study	BMJ Open. 2021 Feb 16;11(2):e045862. doi: 10.1136/bmjopen-2020-045862.
330	Koller, K. R., et al.	Dietary fibre to reduce colon cancer risk in Alaska Native people: The Alaska FIRST randomised clinical trial protocol	BMJ Open. 2021 Aug 27;11(8):e047162. doi: 10.1136/bmjopen-2020-047162.
331	Kirkwood, E. K., et al.	Assessing the impact of a combined nutrition counselling and cash transfer intervention on women's empowerment in rural Bangladesh: a randomised control trial protocol	BMJ Open. 2021 Jun 9;11(6):e044263. doi: 10.1136/bmjopen-2020-044263.
332	Kirkham, A. A., et al.	Rationale and design of the Diet Restriction and Exercise-induced Adaptations in Metastatic breast cancer (DREAM) study: a 2-arm, parallel-group, phase II, randomized control trial of a short-term, calorie-restricted, and ketogenic diet plus exercise during intravenous chemotherapy versus usual care	BMC Cancer. 2021 Oct 10;21(1):1093. doi: 10.1186/s12885-021-08808-2.
333	Kim, Y., et al.	Prevention of radiotherapy induced enteropathy by probiotics (PREP): protocol for a double-blind randomized placebo-controlled trial	BMC Cancer. 2021 Sep 16;21(1):1032. doi: 10.1186/s12885-021-08757-w.
334	Kiguli, S., et al.	Children's Oxygen Administration Strategies And Nutrition Trial (COAST-Nutrition): a protocol for a phase II randomised controlled trial	Wellcome Open Res. 2021 Oct 18;6:221. doi: 10.12688/wellcomeopenres.17123.2.
335	Khorshidi, M., et al.	Study protocol of a randomized controlled clinical trial investigating the effects of omega-3 supplementation on endothelial function, vascular structure, and metabolic parameters in adolescents with type 1 diabetes	Trials. 2021 Dec 27;22(1):953. doi: 10.1186/s13063-021-05930-1
336	Kelaiditis, C. F., et al.	The effects of a high eicosapentaenoic acid multinutrient supplement on measures of stress, anxiety and depression in young adults: Study protocol for NutriMOOD, a randomised double-blind placebo-controlled trial	Prostaglandins Leukot Essent Fatty Acids. 2021 Oct;173:102335. doi: 10.1016/j.plefa.2021.102335.
339	Huo, J., et al.	Using a WeChat mini-program-based lactation consultant intervention to increase the consumption of mother’s own milk by preterm infants in the neonatal intensive care unit: a study protocol for a cluster randomized controlled trial	Trials. 2021 Nov 24;22(1):834. doi: 10.1186/s13063-021-05731-6.
340	Hortensius, L. M., et al.	Nutribrain: protocol for a randomized, double-blind, controlled trial to evaluate the effects of a nutritional product on brain integrity in preterm infants	BMC Pediatr. 2021 Mar 17;21(1):132. doi: 10.1186/s12887-021-02570-x.
341	Hertig-Godeschalk, A., et al.	Vitamin D supplementation in chronic spinal cord injury (VitD-SCI): Study protocol for a randomised controlled trial	BMJ Open. 2021 Dec 17;11(12):e053951. doi: 10.1136/bmjopen-2021-053951.
342	Hernández-Lepe, M. A., et al.	Impact of Spirulina maxima Intake and Exercise (SIE) on Metabolic and Fitness Parameters in Sedentary Older Adults with Excessive Body Mass: Study Protocol of a Randomized Controlled Trial	Int J Environ Res Public Health. 2021 Feb 8;18(4):1605. doi: 10.3390/ijerph18041605.
343	Haraguchi, M., et al.	Comparative study of the effect of neuromuscular electrical stimulation and oral administration of branched-chain amino acid on preventing sarcopenia in patients after living-donor liver transplantation: study protocol for an open-label randomized controlled trial	Trials. 2021 Feb 12;22(1):137. doi: 10.1186/s13063-021-05086-y.
344	Hansen,N.M., et al	Study protocol: long-term effect of the New Nordic Renal Diet on phosphorus and lipid homeostasis in patients with chronic kidney disease, stages 3 and 4: a randomised controlled trial.	BMJ Open. 2021 Aug 30;11(8):e045754. doi: 10.1136/bmjopen-2020-045754
345	Haigh, L., et al.	Nutrigenetics-based intervention approach for adults with non-alcoholic fatty liver disease (NAFLD): Study protocol for a randomised controlled feasibility trial	BMJ Open 2021;11:e045922. doi: 10.1136/bmjopen-2020-045922
347	Gomes, A. I., et al.	SmartFeeding4Kids, an online self-guided parenting intervention to promote positive feeding practices and healthy diet in young children: study protocol for a randomized controlled trial	Trials. 2021 Dec 18;22(1):930. doi: 10.1186/s13063-021-05897-z.
348	Ghafri, T. A., et al.	Study protocol: behaviour change intervention to promote healthy diet and physical activity in overweight/obese adults with diabetes attending health care facilities in muscat: a cluster rendomised control trial	BMC Public Health. 2021 Aug 10;21(1):1529. doi: 10.1186/s12889-021-11549-3.
349	Gawlik-Kotelnicka, O., et al.	The Influence of Probiotic Supplementation on Depressive Symptoms, Inflammation, and Oxidative Stress Parameters and Fecal Microbiota in Patients with Depression Depending on Metabolic Syndrome Comorbidity-PRO-DEMET Randomized Study Protocol	J Clin Med. 2021 Mar 24;10(7):1342. doi: 10.3390/jcm10071342
350	Gao, L.-L., et al.	Effect of Lycium barbarum polysaccharide supplementation in non-alcoholic fatty liver disease patients: study protocol for a randomized controlled trial	Trials. 2021 Aug 26;22(1):566. doi: 10.1186/s13063-021-05529-6.
352	Fulkerson, J. A., et al.	Universal childhood obesity prevention in a rural community: study design, methods and baseline participant characteristics of the NU-HOME randomized controlled trial	Contemp Clin Trials. 2021 Jan;100:106160. doi: 10.1016/j.cct.2020.106160.
353	Fortuna, R., et al.	Effect of a prebiotic supplement on knee joint function, gut microbiota, and inflammation in adults with co-morbid obesity and knee osteoarthritis: study protocol for a randomized controlled trial	Trials. 2021 Apr 7;22(1):255. doi: 10.1186/s13063-021-05212-w.
354	Florea, A., et al.	Effects of Combined Vitamin K2 and Vitamin D3 Supplementation on Na[ 18 F]F PET/MRI in Patients with Carotid Artery Disease: The INTRICATE Rationale and Trial Design	Nutrients. 2021 Mar 19;13(3):994. doi: 10.3390/nu13030994.
355	Fletcher, J., et al.	Protocol for an open-label feasibility study for a randomised controlled trial of vitamin D supplementation in Crohn’s Disease patients with vitamin D deficiency: D-CODE Feasiblity study	Pilot Feasibility Stud. 2021 Mar 20;7(1):79. doi: 10.1186/s40814-021-00813-3
356	Firouzi, S., et al.	Postprandial effects of macronutrient composition meals on the metabolic responses and arterial stiffness indices of lean and obese male adults: a protocol of a pilot study	Pilot Feasibility Stud. 2021 Feb 3;7(1):41. doi: 10.1186/s40814-021-00787-2.
358	Field, R., et al.	Effects of a low-carbohydrate ketogenic diet on reported pain, blood biomarkers and quality of life in patients with chronic pain: A pilot randomised clinical trial rationale, study design and protocol	Pain Med. 2022 Feb 1;23(2):326-338. doi: 10.1093/pm/pnab278.
359	Fernández, A. I., et al.	The impact of Mediterranean diet on coronary plaque vulnerability, microvascular function, inflammation and microbiome after an acute coronary syndrome: study protocol for the MEDIMACS randomized, controlled, mechanistic clinical trial	Trials. 2021 Nov 12;22(1):795. doi: 10.1186/s13063-021-05746-z.
360	Fawcett, K., et al.	Effect of a dietary and exercise intervention in women with overweight and obesity undergoing fertility treatments: protocol for a randomized controlled trial	BMC Nutr. 2021 Aug 17;7(1):51. doi: 10.1186/s40795-021-00454-y.
362	Dwarkanath, P., et al.	Non-inferiority of low-dose compared to standard high-dose calcium supplementation in pregnancy: study protocol for two randomized, parallel group, non-inferiority trials in India and Tanzania	Trials. 2021 Nov 24;22(1):838. doi: 10.1186/s13063-021-05811-7
363	Dorans, K. S., et al.	Low-carbohydrate dietary pattern on glycemic outcomes trial (ADEPT) among individuals with elevated hemoglobin A1c: study protocol for a randomized controlled trial	Trials. 2021 Feb 1;22(1):108. doi: 10.1186/s13063-020-05001-x.
364	Dominguez, J., et al.	Filipino Multicomponent Intervention to Maintain Cognitive Performance in High-Risk Population (FINOMAIN): Study Protocol for a Cluster Randomized Controlled Trial	Front Neurol. 2021 Sep 7;12:685721. doi: 10.3389/fneur.2021.685721
366	Dawczynski C,, et al	A study protocol of a randomized trial evaluating the effect of using defined menu plans within an intensive personal nutritional counseling program on cardiovascular risk factors: The MoKaRi (modulation of cardiovascular risk factors) trial.	Contemp Clin Trials Commun. 2021 Apr 29;22:100761. doi: 10.1016/j.conctc.2021.100761
367	Crovetto, F., et al.	Mediterranean diet, Mindfulness-Based Stress Reduction and usual care during pregnancy for reducing fetal growth restriction and adverse perinatal outcomes: IMPACT BCN (Improving Mothers for a better PrenAtal Care Trial BarCeloNa): a study protocol for a randomized controlled trial	Trials. 2021 May 24;22(1):362. doi: 10.1186/s13063-021-05309-2.
368	Cosco, N. G., et al.	Research design, protocol, and participant characteristics of coleafs: A cluster randomized controlled trial of a childcare garden intervention	Int J Environ Res Public Health. 2021 Dec 10;18(24):13066. doi: 10.3390/ijerph182413066.
369	Combs, G. F., et al.	Safe and effective delivery of supplemental iron to healthy older adults: The double-blind, randomized, placebo-controlled trial protocol of the Safe Iron Study	Gates Open Res. 2021 Feb 9;3:1510. doi: 10.12688/gatesopenres.13039.2.
370	Chao, L., et al.	Effects of probiotics on gastrointestinal complications and nutritional status of postoperative patients with esophageal cancer: A protocol of randomized controlled trial	Medicine (Baltimore). 2021 Mar 19;100(11):e25138. doi: 10.1097/MD.0000000000025138
371	Cagetti, M. G., et al.	Study protocol for a randomized clinical trial to evaluate the effect of the use of Xylitol gum in the prevention of caries lesions in children living in Ladakh—the Caries Prevention Xylitol in Children (CaPreXCh) trial	Trials. 2021 Dec 4;22(1):871. doi: 10.1186/s13063-021-05828-y.
372	Caccialanza, R., et al.	The efficacy of immunonutrition in improving tolerance to chemoradiotherapy in patients with head and neck cancer, receiving nutritional counseling: study protocol of a randomized, open-label, parallel group, bicentric pilot study	Ther Adv Med Oncol. 2021 Sep 11;13:17588359211025872. doi: 10.1177/17588359211025872
373	Boqué, N., et al.	Study protocol of a multicenter randomized controlled trial to tackle obesity through a mediterranean diet vs. A traditional low-fat diet in adolescents: The med4youth study	Res Public Health. 2021 May 1;18(9):4841. doi: 10.3390/ijerph18094841.
374	Bischoff-Ferrari, H. A., et al.	DO-HEALTH: Vitamin D3 - Omega-3 - Home exercise - Healthy aging and longevity trial - Design of a multinational clinical trial on healthy aging among European seniors	Contemp Clin Trials. 2021 Jan;100:106124. doi: 10.1016/j.cct.2020.106124.
375	Bernal-Jiménez, M., et al.	Lifestyle and Treatment Adherence Intervention after a Coronary Event Based on an Interactive Web Application (EVITE): Randomized Controlled Clinical Trial Protocol	Nutrients. 2021 May 27;13(6):1818. doi: 10.3390/nu13061818.
376	Bergh, C., et al.	Effects of Bilberry and Oat intake on lipids, inflammation and exercise capacity after Acute Myocardial Infarction (BIOAMI): study protocol for a randomized, double-blind, placebo-controlled trial	Trials. 2021 May 10;22(1):338. doi: 10.1186/s13063-021-05287-5.
377	Bendtsen, M., et al.	mHealth intervention for multiple lifestyle behaviour change among high school students in Sweden (LIFE4YOUth): protocol for a randomised controlled trial	BMC Public Health. 2021 Jul 16;21(1):1406. doi: 10.1186/s12889-021-11446-9.
378	Belfort, M.B., et al	Targeting human milk fortification to improve very preterm infant growth and brain development: study protocol for Nourish, a single-center randomized, controlled clinical trial.	BMC Pediatr. 2021 Apr 9;21(1):167. doi: 10.1186/s12887-021-02635-x.
379	Beirne, A. M., et al.	NITRATE-CIN Study: Protocol of a Randomized (1:1) Single-Center, UK, Double-Blind Placebo-Controlled Trial Testing the Effect of Inorganic Nitrate on Contrast-Induced Nephropathy in Patients Undergoing Coronary Angiography for Acute Coronary Syndromes	J Cardiovasc Pharmacol Ther. 2021 Jul;26(4):303-309. doi: 10.1177/1074248421000520.
380	Bayes, J., et al.	A randomised controlled trial assessing the effect of a Mediterranean diet on the symptoms of depression in young men (the 'AMMEND' study): A study protocol	Br J Nutr. 2021 Sep 14;126(5):730-737. doi: 10.1017/S0007114520004699.
381	Batista, E. S., et al.	Omega-3 mechanism of action in inflammation and endoplasmic reticulum stress in mononuclear cells from overweight non-alcoholic fatty liver disease participants: study protocol for the "Brazilian Omega Study" (BROS)-a randomized controlled trial	Trials. 2021 Dec 18;22(1):927. doi: 10.1186/s13063-021-05702-x
382	Bataille, S., et al.	VITADIAL "Does correction of 25 OH-VITAmin D with cholecalciferol supplementation increase muscle strength in hemoDIALysis patients?": study protocol for a randomized controlled trial.	Trials. 2021 May 25;22(1):364. doi: 10.1186/s13063-021-05302-9.
383	Baranauskas, M. N., et al.	Beetroot supplementation in women enjoying exercise together (BEE SWEET): Rationale, design and methods	Contemp Clin Trials Commun. 2020 Dec 25;21:100693. doi: 10.1016/j.conctc.2020.100693.
384	Azupogo, F., et al.	Ten2Twenty-Ghana: Study Design and Methods for an Innovative Randomized Controlled Trial with Multiple-Micronutrient-Fortified Biscuits among Adolescent Girls in Northeastern Ghana	Curr Dev Nutr. 2021 Jan 8;5(2):nzaa184. doi: 10.1093/cdn/nzaa184
385	Askari, G., et al.	Effect of curcumin-pipeine supplementation on clinical status, mortality rate, oxidative stress, and inflammatory markers in critically ill ICU patients with COVID-19: a structured summary of a study protocol for a randomized controlled trial	Trials. 2021 Jul 6;22(1):434. doi: 10.1186/s13063-021-05372-9.
386	Ashraf, S., et al.	A quadruple blinded placebo controlled randomised trial to evaluate the effectiveness of an Iodine complex for patients with mild to moderate COVID-19 in Pakistan (I-COVID-PK): A structured summary of a study protocol for a randomised controlled trial	Trials. 2021 Feb 10;22(1):127. doi: 10.1186/s13063-021-05081-3.
388	Andersen, A. L., et al.	Optimization of Nutrition And Medication (OptiNAM) for acutely admitted older patients: protocol for a randomized single-blinded controlled trial	Trials. 2021 Sep 14;22(1):616. doi: 10.1186/s13063-021-05456-6.
389	Ameri, A., et al.	Evaluation of the effect of melatonin in patients with COVID-19-induced pneumonia admitted to the Intensive Care Unit: A structured summary of a study protocol for a randomized controlled trial	Trials. 2021 Mar 8;22(1):194. doi: 10.1186/s13063-021-05162-3.
390	Allison, D. J., et al.	Cannabinoids and an anti-inflammatory diet for the treatment of neuropathic pain after spinal cord injury (The CATNP Study): study protocol for a randomized controlled trial	Spinal Cord. 2021 Feb;59(2):112-122. doi: 10.1038/s41393-020-0508-5.
391	Al-Awadi, A., et al.	Effects of an isoenergetic low Glycaemic Index (GI) diet on liver fat accumulation and gut microbiota composition in patients with non-alcoholic fatty liver disease (NAFLD): a study protocol of an efficacy mechanism evaluation	BMJ Open. 2021 Oct 7;11(10):e045802. doi: 10.1136/bmjopen-2020-045802.
392	Addo, E. K., et al.	The Lutein and Zeaxanthin in Pregnancy (L-ZIP) study—carotenoid supplementation during pregnancy: ocular and systemic effects—study protocol for a randomized controlled trial	Trials. 2021 Apr 22;22(1):300. doi: 10.1186/s13063-021-05244-2.
393	Zou, P., et al.	A Smartphone App (mDASHNa-CC) to Support Healthy Diet and Hypertension Control for Chinese Canadian Seniors: Protocol for Design, Usability and Feasibility Testing	JMIR Res Protoc. 2020 Apr 2;9(4):e15545. doi: 10.2196/15545
395	Ziedan, A., et al.	Protocol and baseline data for a prospective open-label explorative randomized singlecenter comparative study to determine the effects of various intravenous iron preparations on markers of oxidative stress and kidney injury in chronic kidney disease (IRON-CKD) (vol 20, 194, 2019)	Trials. 2019 Apr 4;20(1):194. doi: 10.1186/s13063-019-3291-x.
396	Ziaei, A., et al.	valuation of the efficacy and safety of Melatonin in moderately ill patients with COVID-19: A structured summary of a study protocol for a randomized controlled trial.	Trials. 2020 Oct 26;21(1):882. doi: 10.1186/s13063-020-04737-w.
397	Zhou, W., et al.	Effect of early activity combined with early nutrition on acquired weakness in ICU patients	Medicine (Baltimore). 2020 Jul 17;99(29):e21282. doi: 10.1097/MD.0000000000021282.
398	Zhou, J., et al.	Effects of lutein supplementation on inflammatory biomarkers and metabolic risk factors in adults with central obesity: Study protocol for a randomised controlled study	Trials. 2020 Jan 6;21(1):32. doi: 10.1186/s13063-019-3998-8.
399	Zhang, X. C., et al.	Cluster randomised controlled trial of home cook intervention to reduce salt intake in China: a protocol study	BMJ Open. 2020 May 7;10(5):e033842. doi: 10.1136/bmjopen-2019-033842
401	Zeinali, F., et al.	Effects of synbiotic supplementation on gut microbiome, serum level of TNF-alpha, and expression of microRNA-126 and microRNA-146a in patients with type 2 diabetes mellitus: study protocol for a double-blind controlled randomized clinical trial	Trials. 2020 Apr 14;21(1):324. doi: 10.1186/s13063-020-04236-y.
402	Zahedi, S. G., et al.	The effects of green cardamom supplementation on blood pressure and endothelium function in type 2 diabetic patients A study protocol for a randomized controlled clinical trial	Medicine (Baltimore). 2020 May;99(18):e11005. doi: 10.1097/MD.0000000000011005
403	Zahedi, H., et al.	Therapeutic effects of supplementation with Curcuminoids in critically ill patients receiving enteral nutrition: a randomized controlled trial protocol	J Diabetes Metab Disord. 2020 Sep 26;19(2):1609-1614. doi: 10.1007/s40200-019-00451-w.
405	Yao, S., et al.	The effect of comprehensive assessment and multi-disciplinary management for the geriatric and frail patient: A multi-center, randomized, parallel controlled trial	Medicine (Baltimore). 2020 Nov 13;99(46):e22873. doi: 10.1097/MD.0000000000022873
406	Yan, R., et al.	Does Fibre-fix provided to people with irritable bowel syndrome who are consuming a low FODMAP diet improve their gut health, gut microbiome, sleep and mental health? A double-blinded, randomised controlled trial	BMJ Open Gastroenterol. 2020 Aug;7(1):e000448. doi: 10.1136/bmjgast-2020-000448.
407	Xu, Y., et al.	Effects of coenzyme Q10 on endothelial and cardiac function in patients undergoing haemodialysis: Study protocol for a pilot randomised controlled trial	BMJ Open. 2020 Sep 1;10(9):e036732. doi: 10.1136/bmjopen-2019-036732.
408	Xu, S., et al.	The PROMOTE study (High-protein and resistance-training combination in overweight and obesity) for short-term weight loss and long-term weight maintenance for Chinese people: A protocol for a pilot randomized controlled trial	Trials. 2020 Jan 8;21(1):47. doi: 10.1186/s13063-019-3954-7.
409	Xu, M. X., et al.	Group-based intervention to improve developmental status among children age 6-18 months in rural Shanxi province, China: a study protocol for a cluster randomised controlled trial	BMJ Open. 2020 Oct 19;10(10):e037156. doi: 10.1136/bmjopen-2020-037156.
410	Xinyuan, L., et al.	Effectiveness and safety of light vegetarian diet and Qingjiang Tiaochang Recipe for functional constipation: An exploratory study protocol for randomized controlled trial	Medicine (Baltimore). 2020 Sep 25;99(39):e21363. doi: 10.1097/MD.0000000000021363
411	Xian, J., et al.	Design and implementation of an intelligent monitoring system for household added salt consumption in China based on a real-world study: a randomized controlled trial	Trials. 2020 Apr 21;21(1):349. doi: 10.1186/s13063-020-04295-1.
412	Wu, M. Y., et al.	Dietary camellia (Camellia oleifera Abel) seed oil in traditional Chinese cooking for high-risk cardiovascular disease: A three-arm double-blind randomized controlled feeding trial protocol	Asia Pac J Clin Nutr. 2020;29(4):751-762. doi: 10.6133/apjcn.202012_29(4).0010.
414	Williams, B. A., et al.	Folic acid supplementation in children with sickle cell disease: Study protocol for a double-blind randomized cross-over trial	Trials. 2020 Jun 29;21(1):593. doi: 10.1186/s13063-020-04540-7.
415	Welford, A. E., et al.	Influence of combined vitamin D-3 supplementation and resistance exercise training on musculoskeletal health in older men and women (EXVITD): protocol for a randomised controlled trial	BMJ Open. 2020 Mar 18;10(3):e033824. doi: 10.1136/bmjopen-2019-033824.
416	Wang, Y., et al.	Does a ketogenic diet as an adjuvant therapy for drug treatment enhance chemotherapy sensitivity and reduce target lesions in patients with locally recurrent or metastatic Her-2-negative breast cancer? Study protocol for a randomized controlled trial	Trials. 2020 Jun 5;21(1):487. doi: 10.1186/s13063-020-04429-5.
417	Wajpeyi, S. M., et al.	Protocol for evaluation of comparative efficacy of dietary supplement acquired from Kitchen garden (Parasbag) and Gudharitaki Awaleha in Pandu Roga (Iron deficiency Anemia)	International Journal of Ayurvedic Medicine. 2020; 7(7):2122-2129. DOI:10.47552/ijam.v14i2.3381
420	Vidmar, A. P., et al.	Time limited eating in adolescents with obesity (time LEAd): Study protocol	Contemp Clin Trials. 2020 Aug;95:106082. doi: 10.1016/j.cct.2020.106082.
421	Vega-López, S., et al.	Methods and rationale to assess the efficacy of a parenting intervention targeting diet improvement and substance use prevention among Latinx adolescents	Contemp Clin Trials. 2020 Feb;89:105914. doi: 10.1016/j.cct.2019.105914
423	van den Burg, E. L., et al.	Fasting in diabetes treatment (FIT) trial: study protocol for a randomised, controlled, assessor-blinded intervention trial on the effects of intermittent use of a fasting-mimicking diet in patients with type 2 diabetes	BMC Endocr Disord. 2020 Jun 24;20(1):94. doi: 10.1186/s12902-020-00576-7.
424	Tutunchi, H., et al.	Assessment of boron-containing compounds and oleoylethanolamide supplementation on the recovery trend in patients with COVID-19: A structured summary of a study protocol for a randomized controlled trial	Trials. 2020 Oct 27;21(1):890. doi: 10.1186/s13063-020-04820-2.
425	Turner-McGrievy, G., et al.	The Nutritious Eating with Soul (NEW Soul) Study: Study design and methods of a two-year randomized trial comparing culturally adapted soul food vegan vs. omnivorous diets among African American adults at risk for heart disease	Contemp Clin Trials. 2020 Jan;88:105897. doi: 10.1016/j.cct.2019.105897.
426	Trolle Lagerros, Y., et al.	Digital Support for Healthier Eating Habits Among Patients With Type 2 Diabetes: Protocol for a Randomized Clinical Trial Within Primary Care (HAPPY Trial)	JMIR Res Protoc. 2020 Nov 16;9(11):e24422. doi: 10.2196/24422.
427	Toro-Campos, R., et al.	Effect of feeding mode on infant growth and cognitive function: Study protocol of the Chilean infant Nutrition randomized controlled Trial (ChiNuT)	BMC Pediatr. 2020 May 18;20(1):225. doi: 10.1186/s12887-020-02087-9.
428	Thout, S. R., et al.	Rationale, design, and baseline characteristics of the Salt Substitute in India Study (SSiIS): The protocol for a double-blinded, randomized-controlled trial	J Clin Hypertens (Greenwich). 2020 Aug;22(8):1504-1512. doi: 10.1111/jch.13947.
429	Teong, X. T., et al.	Rationale and protocol for a randomized controlled trial comparing daily calorie restriction versus intermittent fasting to improve glycaemia in individuals at increased risk of developing type 2 diabetes	Obes Res Clin Pract. 2020 Mar-Apr;14(2):176-183. doi: 10.1016/j.orcp.2020.01.005.
430	Teesson, M., et al.	Study protocol of the Health4Life initiative: A cluster randomised controlled trial of an eHealth school-based program targeting multiple lifestyle risk behaviours among young Australians	BMJ Open. 2020 Jul 13;10(7):e035662. doi: 10.1136/bmjopen-2019-035662.
431	Tang, L., et al.	WeChat-based intervention to support breastfeeding for Chinese mothers: protocol of a randomised controlled trial.	BMC Med Inform Decis Mak. 2020 Nov 19;20(1):300. doi: 10.1186/s12911-020-01322-8.
432	Taneja, S., et al.	Impact of an integrated nutrition, health, water sanitation and hygiene, psychosocial care and support intervention package delivered during the pre- and peri-conception period and/or during pregnancy and early childhood on linear growth of infants in the first two years of life, birth outcomes and nutritional status of mothers: study protocol of a factorial, individually randomized controlled tr…	Trials. 2020 Jan 31;21(1):127. doi: 10.1186/s13063-020-4059-z.
433	Sun, H., et al.	A randomized controlled trial protocol comparing the feeds of fresh versus frozen mother's own milk for preterm infants in the NICU	Trials. 2020 Feb 11;21(1):170. doi: 10.1186/s13063-019-3981-4
434	Sulistyoningrum, D., et al.	Study protocol for a randomised controlled trial evaluating the effect of folic acid supplementation beyond the first trimester on maternal plasma unmetabolised folic acid in late gestation.	BMJ Open. 2020 Nov 16;10(11):e040416. doi: 10.1136/bmjopen-2020-040416.
435	Strommer, S., et al.	Engaging adolescents in changing behaviour (EACH-B): a study protocol for a cluster randomised controlled trial to improve dietary quality and physical activity	Trials. 2020 Oct 15;21(1):859. doi: 10.1186/s13063-020-04761-w.
436	Stelten, S., et al.	Rationale and study protocol of the Physical Activity and Dietary intervention in women with OVArian cancer (PADOVA) study: a randomised controlled trial to evaluate effectiveness of a tailored exercise and dietary intervention on body composition, physical function and fatigue in women with ovarian cancer undergoing chemotherapy.	BMJ Open. 2020 Nov 4;10(11):e036854. doi: 10.1136/bmjopen-2020-036854.
437	Somji, S. S., et al.	Effect of dose reduction of supplemental zinc for childhood diarrhea: study protocol for a double-masked, randomized, controlled trial in India and Tanzania (vol 3, e000460, 2019)	BMJ Paediatr Open. 2019 Apr 24;3(1):e000460. doi: 10.1136/bmjpo-2019-000460. Erratum in: BMJ Paediatr Open. 2020 Oct 12;4(1):e000460corr1
438	Smits, R., et al.	Impact of a nutritional supplement (Impryl) on male fertility: study protocol of a multicentre, randomised, double-blind, placebo-controlled clinical trial (SUppleMent Male fERtility, SUMMER trial).	BMJ Open. 2020 Jul 2;10(7):e035069. doi: 10.1136/bmjopen-2019-035069.
441	Sheng, B., et al.	Association between vitamin D and uterine fibroids: a study protocol of an open-label, randomised controlled trial	BMJ Open. 2020 Nov 6;10(11):e038709. doi: 10.1136/bmjopen-2020-038709
442	Shayesteh, F., et al.	Ginger in patients with active ulcerative colitis: A study protocol for a randomized controlled trial	Trials. 2020 Mar 18;21(1):278. doi: 10.1186/s13063-020-4193-7.
443	Seyedhamzeh S	Potential effect of different nutritional labels on food choices among mothers: a study protocol.	BMC Public Health. 2020 Mar 6;20(1):294. doi: 10.1186/s12889-020-8411-8.
444	Seward, M. W., et al.	Weight loss before total joint arthroplasty using a remote dietitian and mobile app: study protocol for a multicenter randomized, controlled trial	J Orthop Surg Res. 2020 Nov 13;15(1):531. doi: 10.1186/s13018-020-02059-w.
445	Seliga-Siwecka, J., et al.	Effect of targeted vs standard fortification of breast milk on growth and development of preterm infants (≤ 32 weeks): study protocol for a randomized controlled trial	Trials. 2020 Nov 23;21(1):946. doi: 10.1186/s13063-020-04841-x
446	Seifi, N., et al.	Effects of synbiotic supplementation on energy and macronutrients homeostasis and muscle wasting of critical care patients: Study protocol and a review of previous studies	Trials. 2020 Feb 24;21(1):221. doi: 10.1186/s13063-020-4136-3
447	Secher, A. L., et al.	Study protocol for optimising glycaemic control in type 1 diabetes treated with multiple daily insulin injections: intermittently scanned continuous glucose monitoring, carbohydrate counting with automated bolus calculation, or both? A randomised controlled trial	BMJ Open. 2020 Apr 27;10(4):e036474. doi: 10.1136/bmjopen-2019-036474.
448	Schöttker, B., et al.	Protocol of the VICTORIA study: Personalized vitamin D supplementation for reducing or preventing fatigue and enhancing quality of life of patients with colorectal tumor - Randomized intervention trial	BMC Cancer. 2020 Aug 8;20(1):739. doi: 10.1186/s12885-020-07219-z.
450	Satokar, V. V., et al.	Double-blind RCT of fish oil supplementation in pregnancy and lactation to improve the metabolic health in children of mothers with overweight or obesity during pregnancy: Study protocol	BMJ Open. 2020 Dec 15;10(12):e041015. doi: 10.1136/bmjopen-2020-041015.
451	Sartorelli, D. S., et al.	Study protocol effectiveness of a nutritional intervention based on encouraging the consumption of unprocessed and minimally processed foods and the practice of physical activities for appropriate weight gain in overweight, adult, pregnant women: a randomized controlled trial	BMC Pregnancy Childbirth. 2020 Jan 7;20(1):24. doi: 10.1186/s12884-019-2672-1
452	Sarmin, M., et al.	Efficacy of a Green Banana-Mixed Diet in the Management of Persistent Diarrhea: Protocol for an Open-Labeled, Randomized Controlled Trial	JMIR Res Protoc. 2020 Mar 6;9(3):e15759. doi: 10.2196/15759.
454	Samson, K. L. I., et al.	Effect of once weekly folic acid supplementation on erythrocyte folate concentrations in women to determine potential to prevent neural tube defects: a randomised controlled dose-finding trial in Malaysia	BMJ Open. 2020 Feb 5;10(2):e034598. doi: 10.1136/bmjopen-2019-034598.
453	Pet ASL, et al.	Study Protocol:A Randomised Controlled Trial on Effectiveness of a Worksite Health Intervention on Common Musculoskeletal Problems and Work-Related Quality of Life (WRQoL) among Female Workers in the Garment Manufacturing Sectors	Indian Journal of Public Health Research and Development.2020; 11(1):1
455	Samsamikor, M., et al.	A double-blind, randomized, crossover trial protocol of whole hemp seed protein and hemp seed protein hydrolysate consumption for hypertension	Trials. 2020 Apr 23;21(1):354. doi: 10.1186/s13063-020-4164-z.
456	Saidi, O., et al.	Randomized Double-Blind Controlled Trial on the Effect of Proteins with Different Tryptophan/Large Neutral Amino Acid Ratios on Sleep in Adolescents: The PROTMORPHEUS Study	Nutrients. 2020 Jun 24;12(6):1885. doi: 10.3390/nu12061885
457	Safa, A., et al.	Effects of Ginger on clinical manifestations and paraclinical features of patients with Severe Acute Respiratory Syndrome due to COVID-19: A structured summary of a study protocol for a randomized controlled trial	Trials. 2020 Oct 9;21(1):841. doi: 10.1186/s13063-020-04765-6.
459	Sadeghi, O., et al.	Effects of soy milk consumption on gut microbiota, inflammatory markers, and disease severity in patients with ulcerative colitis: a study protocol for a randomized clinical trial	Trials. 2020 Jun 23;21(1):565. doi: 10.1186/s13063-020-04523-8.
460	Sadeghi,M., et al.	Effect of melatonin on heart failure: design for a double-blinded randomized clinical trial.	ESC Heart Fail. 2020 Oct;7(5):3142-3150. doi: 10.1002/ehf2.12829.
463	Rodríguez-Gallego, I., et al.	Evaluation of the impact of breastfeeding support groups in primary health CENTRES in Andalusia, Spain: a study protocol for a cluster randomized controlled trial (GALMA project)	BMC Public Health. 2020 Jul 18;20(1):1129. doi: 10.1186/s12889-020-09244-w. Erratum in: BMC Public Health. 2020 Sep 23;20(1):1445
466	Reinhold, S., et al.	Protein delivery in intermittent and continuous enteral nutrition with a protein-rich formula in critically ill patients - A protocol for the prospective randomized controlled proof-of-concept Protein Bolus Nutrition (Pro BoNo) study	Trials. 2020 Aug 25;21(1):740. doi: 10.1186/s13063-020-04635-1.
468	Quist, J. S., et al.	Protocol for a single-centre, parallel-group, randomised, controlled, superiority trial on the effects of time-restricted eating on body weight, behaviour and metabolism in individuals at high risk of type 2 diabetes: the REStricted Eating Time (RESET) study	BMJ Open. 2020 Aug 26;10(8):e037166. doi: 10.1136/bmjopen-2020-037166
469	Puente-González, A.S., et al.	Short and medium-term effects of a multicomponent physical exercise program with a Mediterranean diet on bone mineral density, gait, balance, and fall risk for patients with Alzheimer disease: Randomized controlled clinical trial study protocol.	Medicine (Baltimore). 2020 Sep 18;99(38):e22385. doi: 10.1097/MD.0000000000022385
470	Petersen, C., et al.	Hyperoxia and antioxidants during major non-cardiac surgery and risk of cardiovascular events: Protocol for a 2 × 2 factorial randomised clinical trial	Scand. 2020 Mar;64(3):400-409. doi: 10.1111/aas.13518.
471	Perera, M., et al.	Randomised controlled trial for high-dose intravenous zinc as adjunctive therapy in SARS-CoV-2 (COVID-19) positive critically ill patients: trial protocol.	BMJ Open. 2020 Dec 2;10(12):e040580. doi: 10.1136/bmjopen-2020-040580.
473	Parker, E., et al.	Study protocol for a randomised controlled trial investigating two different refeeding formulations to improve safety and efficacy of hospital management of adolescent and young adults admitted with anorexia nervosa	BMJ Open. 2020 Oct 7;10(10):e038242. doi: 10.1136/bmjopen-2020-038242
474	Palacios, C., et al.	Effect of soluble corn fiber supplementation for 1 year on bone metabolism in children, the MetA-bone trial: Rationale and design	Contemp Clin Trials. 2020 Aug;95:106061. doi: 10.1016/j.cct.2020.106061.
475	Nurul Izzati, S., et al.	Frailty intervention through nutrition education and exercise (fine). A health promotion intervention to prevent frailty and improve frailty status among pre-frail elderly - a study protocol of a cluster randomized controlled trial	Nutrients. 2020 Sep 10;12(9):2758. doi: 10.3390/nu12092758.
476	Ng, W. M. and K. Cheung	A feasibility study of a WhatsApp-delivered Transtheoretical Model-based intervention to promote healthy eating habits for firefighters in Hong Kong: a cluster randomized controlled trial	Trials. 2020 Jun 12;21(1):518. doi: 10.1186/s13063-020-04258-6.
477	Neto, J. C. G. L., et al.	Analysis of the effectiveness of cinnamon (Cinnamomum verum) in the reduction of glycemic and lipidic levels of adults with type 2 diabetes: A study protocol	Medicine (Baltimore). 2020 Jan;99(1):e18553. doi: 10.1097/MD.0000000000018553.
478	Natarajan, S., et al.	The efficacy of Siddha Medicine, Kabasura Kudineer (KSK) compared to Vitamin C & Zinc (CZ) supplementation in the management of asymptomatic COVID-19 cases: A structured summary of a study protocol for a randomised controlled trial	Trials. 2020 Oct 27;21(1):892. doi: 10.1186/s13063-020-04823-z.
479	Munk T, et al.	Effect of nutritional interventions on discharged older patients: study protocol for a randomized controlled trial	Trials. 2020 Apr 28;21(1):365. doi: 10.1186/s13063-020-04301-6.
480	Muhammad, A., et al.	Nutritional support for lactating women with or without azithromycin for infants compared to breastfeeding counseling alone in improving the 6-month growth outcomes among infants of peri-urban slums in Karachi, Pakistan - The protocol for a multiarm assessor-blinded randomized controlled trial (Mumta LW trial)	Trials. 2020 Sep 1;21(1):756. doi: 10.1186/s13063-020-04662-y.
481	Mohammadshahi, M., et al.	The effect of alpha-lipoic acid supplementation and electrical isotonic contraction on anthropometric parameters, body composition and angiogenesis factor, sirtunin-1 and peroxisome proliferator-activated receptor-P coactivator-1a in obese people under a weight loss regime: a study protocol for a randomized controlled clinical trial	Nutr Health. 2021 Mar;27(1):123-128. doi: 10.1177/0260106020926838
482	Miryan, M., et al.	Effects of curcumin-piperine co-supplementation on clinical signs, duration, severity, and inflammatory factors in patients with COVID-19: a structured summary of a study protocol for a randomised controlled trial	Trials. 2020 Dec 17;21(1):1027. doi: 10.1186/s13063-020-04924-9.
483	Miryan, M., et al.	Does propolis affect the quality of life and complications in subjects with irritable bowel syndrome (diagnosed with Rome IV criteria)? A study protocol of the randomized, double-blinded, placebo-controlled clinical trial	Trials. 2020 Aug 5;21(1):698. doi: 10.1186/s13063-020-04615-5.
484	Milajerdi, A., et al.	A randomized controlled trial investigating the effect of a diet low in fermentable oligosaccharides, disaccharides, monosaccharides, and polyols on the intestinal microbiome and inflammation in patients with ulcerative colitis: Study protocol for a randomized controlled trial	Trials. 2020 Feb 18;21(1):201. doi: 10.1186/s13063-020-4108-7
485	Meys, R., et al.	Beta-alanine supplementation in patients with COPD receiving non-linear periodised exercise training or neuromuscular electrical stimulation: protocol of two randomised, double-blind, placebo-controlled trials	BMJ Open. 2020 Sep 13;10(9):e038836. doi: 10.1136/bmjopen-2020-038836.
487	McGrattan, A., et al.	Feasibility and acceptability of a dietary intervention study to reduce salt intake and increase high-nitrate vegetable consumption among middle-aged and older Malaysian adults with elevated blood pressure: a study protocol	BMJ Open. 2020 Aug 27;10(8):e035453. doi: 10.1136/bmjopen-2019-035453
488	De Mauri, A., et al	Probiotics-Supplemented Low-Protein Diet for Microbiota Modulation in Patients with Advanced Chronic Kidney Disease (ProLowCKD): A protocol of a Placebo-Controlled Randomized Trial.	journal of functional foods 2020; 74: 104133
491	Mason, A. E., et al.	Examining the Effects of Mindful Eating Training on Adherence to a Carbohydrate-Restricted Diet in Patients With Type 2 Diabetes (the DELISH Study): Protocol for a Randomized Controlled Trial (vol 8, e11002, 2019)	JMIR Res Protoc. 2019 Feb 20;8(2):e11002. doi: 10.2196/11002. Erratum in: JMIR Res Protoc. 2020 Jan 13;9(1):e17226.
493	Marx, W., et al.	Supplemental prophylactic intervention for chemotherapy‐induced nausea and emesis (SPICE) trial: Protocol for a multicentre double‐blind placebo‐controlled randomised trial	Nutr Diet. 2020 Feb;77(1):144-150. doi: 10.1111/1747-0080.12446.
494	Marx, W., et al.	Effect of high polyphenol extra virgin olive oil on markers of cardiovascular disease risk in healthy Australian adults (OLIVAUS): A protocol for a double-blind randomised, controlled, cross-over study	Nutr Diet. 2020 Nov;77(5):523-528. doi: 10.1111/1747-0080.12531
495	Markova, V., et al.	Intravenous iron isomaltoside versus oral iron supplementation for treatment of iron deficiency in pregnancy: Protocol for a randomised, comparative, open-label trial	Trials. 2020 Aug 26;21(1):742. doi: 10.1186/s13063-020-04637-z.
496	Malekahmadi M,	Evaluation of the effects of pycnogenol (French maritime pine bark extract) supplementation on inflammatory biomarkers and nutritional and clinical status in traumatic brain injury patients in an intensive care unit: A randomized clinical trial protocol.	Trials. 2020 Feb 11;21(1):162. doi: 10.1186/s13063-019-4008-x
497	Mahmudiono, T., et al.	Behavioral based nutrition education intervention to increase fish consumption among school children using raised bed pool media: Protocol for a randomized control trial	Indian Journal of Public Health Research & Development, March 2020, Vol. 11, No. 03
498	Mähler A, et al.	Effect of a probiotic on blood pressure in grade 1 hypertension (HYPRO): protocol of a randomized controlled study.	Trials. 2020 Dec 29;21(1):1032. doi: 10.1186/s13063-020-04973-0.
500	Maddison, R., et al.	Rugby Fans in Training New Zealand (RUFIT-NZ): Protocol for a randomized controlled trial to assess the effectiveness and cost-effectiveness of a healthy lifestyle program for overweight men delivered through professional rugby clubs in New Zealand	Trials. 2020 Feb 4;21(1):139. doi: 10.1186/s13063-019-4038-4.
503	Liu, X., et al.	Efficacy and safety of a supplement combination for hand osteoarthritis pain: Protocol for an internet-based randomised placebo-controlled trial (The RADIANT study)	BMJ Open. 2020 Feb 18;10(2):e035672. doi: 10.1136/bmjopen-2019-035672.
504	Liu, F., et al.	Intravenous high-dose vitamin C for the treatment of severe COVID-19: Study protocol for a multicentre randomised controlled trial	BMJ Open. 2020 Jul 8;10(7):e039519. doi: 10.1136/bmjopen-2020-039519.
505	Litton, E., et al.	Study protocol for the safety and efficacy of probiotic therapy on days alive and out of hospital in adult ICU patients: the multicentre, randomised, placebo-controlled Restoration Of gut microflora in Critical Illness Trial (ROCIT)	BMJ Open. 2020 Jun 21;10(6):e035930. doi: 10.1136/bmjopen-2019-035930.
506	Lister, N.B., et al.	Fast track to health - Intermittent energy restriction in adolescents with obesity. A randomised controlled trial study protocol.	Obes Res Clin Pract. 2020 Jan-Feb;14(1):80-90. doi: 10.1016/j.orcp.2019.11.005.
507	Li, M., et al.	Effectiveness of community-based folate-oriented tertiary interventions on incidence of fetus and birth defects: A protocol for a single-blind cluster randomized controlled trial	BMC Pregnancy Childbirth. 2020 Aug 20;20(1):475. doi: 10.1186/s12884-020-03154-w.
508	Lees, J.S., et al.	Vitamin K for kidney transplant organ recipients: investigating vessel stiffness (ViKTORIES): study rationale and protocol of a randomised controlled trial	Open Heart. 2020 Jul;7(2):e001070. doi: 10.1136/openhrt-2019-001070.
509	Lee, S. Y., et al.	Effect of preoperative immunonutrition on outcomes of colon cancer surgery: study protocol for a randomized controlled trial	Trials. 2020 Jul 8;21(1):628. doi: 10.1186/s13063-020-04544-3
511	Lau, C. W. Z., et al.	Randomised, double-blind, placebo-controlled clinical trial investigating the effects of inorganic nitrate in hypertension-induced target organ damage: Protocol of the NITRATE-TOD study in the UK	BMJ Open. 2020 Jan 21;10(1):e034399. doi: 10.1136/bmjopen-2019-034399.
512	Kwon, S., et al.	Food intake restriction for health outcome support and education (Firehouse) protocol: A randomized clinical trial	Int J Environ Res Public Health. 2020 Sep 9;17(18):6569. doi: 10.3390/ijerph17186569.
514	Kusinski, L.C., et al.	Dietary Intervention in Pregnant Women with Gestational Diabetes; Protocol for the DiGest Randomised Controlled Trial	Nutrients. 2020 Apr 22;12(4):1165. doi: 10.3390/nu12041165.
515	Ku, Y. H., et al.	A clinical pilot study to evaluate the efficacy of oral intake of phellinus linteus (sanghuang) extract on knee joint and articular cartilage: Study protocol clinical trial (SPIRIT Compliant)	Medicine (Baltimore). 2020 Feb;99(8):e18912. doi: 10.1097/MD.0000000000018912.
516	Kristensen, M. B., et al.	Rationale and design of a randomised controlled trial investigating the effect of multidisciplinary nutritional rehabilitation for patients treated for head and neck cancer (the NUTRI-HAB trial)	Nutr J. 2020 Mar 17;19(1):21. doi: 10.1186/s12937-020-00539-7.
517	Koshak, A. E., et al.	Nigella sativa supplementation to treat symptomatic mild COVID-19: A structured summary of a protocol for a randomised, controlled, clinical trial	Trials. 2020 Aug 8;21(1):703. doi: 10.1186/s13063-020-04647-x.
518	Koppold-Liebscher, D., et al.	Short-term fasting accompanying chemotherapy as a supportive therapy in gynecological cancer: protocol for a multicenter randomized controlled clinical trial	Trials. 2020 Oct 15;21(1):854. doi: 10.1186/s13063-020-04700-9
519	Kontsevaya, A., et al.	Protocol and Rationale for the Russian-Japanese "Tackle Obesity and Metabolic Syndrome Outcome by Diet, Activities and Checking Body Weight Intervention" (RJ-TOMODACHI) Randomized Controlled Trial	Circ Rep. 2020 Oct 7;2(11):695-700. doi: 10.1253/circrep.CR-20-0042.
521	Kinnear, F. J., et al.	Nutrition and physical activity intervention for families with familial hypercholesterolaemia: Protocol for a pilot randomised controlled feasibility study	Pilot Feasibility Stud. 2020 Apr 2;6:42. doi: 10.1186/s40814-020-00584-3.
522	Khan, G. N., et al.	Specialized Nutritious Food Combined With Cash Transfers and Social and Behavior Change Communication to Prevent Stunting Among Children Aged 6 to 23 Months in Pakistan: Protocol for a Cluster Randomized Controlled Trial	JMIR Res Protoc. 2020 Aug 24;9(8):e19001. doi: 10.2196/19001
523	Kaźmierczak-Siedlecka, K., et al.	The use of Lactobacillus plantarum 299v (DSM 9843) in cancer patients receiving home enteral nutrition - Study protocol for a randomized, double-blind, and placebo-controlled trial	Nutr J. 2020 Sep 11;19(1):98. doi: 10.1186/s12937-020-00598-w.
524	Kar, et al.	Evaluation of the effect of curcumin and zinc co-supplementation on glycemic measurements, lipid profiles, and inflammatory and antioxidant biomarkers in overweight or obese prediabetic patients: a study protocol for a randomized double-blind placebo-controlled phase 2 clinical trial	Trials. 2020 Nov 30;21(1):991. doi: 10.1186/s13063-020-04923-w.
525	ula, N. R., et al.	The South Asian Healthy Lifestyle Intervention (SAHELI) trial: Protocol for a mixed-methods, hybrid effectiveness implementation trial for reducing cardiovascular risk in South Asians in the United States	Contemp Clin Trials. 2020 May;92:105995. doi: 10.1016/j.cct.2020.105995
526	Kaddam, L., et al.	Potential Role of Acacia Senegal (Gum Arabic) as Immunomodulatory Agent among newly diagnosed COVID 19 Patients: A structured summary of a protocol for a randomised, controlled, clinical trial	Trials. 2020 Sep 5;21(1):766. doi: 10.1186/s13063-020-04707-2.
527	Jung, G. H. and J. H. Kang	Efficacy of Phellinus linteus (sanghuang) extract for improving immune functions: Study protocol for a randomized, double-blinded, placebo-controlled pilot trial	Medicine (Baltimore). 2020 Jan;99(3):e18829. doi: 10.1097/MD.0000000000018829.
529	Javid, A. Z., et al.	Effects of concurrent omega-3 and cranberry juice consumption along with standard antibiotic therapy on the eradication of helicobacter pylori, gastrointestinal symptoms, some serum inflammatory and oxidative stress markers in adults with helicobacter pylori infection: A study protocol for a randomized controlled trial	Infect Drug Resist. 2020 Sep 15;13:3179-3185. doi: 10.2147/IDR.S270057. PMID: 32982332
531	Hughes, S. O., et al.	Pairing Feeding Content With a Nutrition Education Curriculum: A Comparison of Online and In-Class Delivery	J Nutr Educ Behav. 2020 Mar;52(3):314-325. doi: 10.1016/j.jneb.2019.11.004.
532	Hrdy, O., et al.	Comparison of continuous versus intermittent enteral nutrition in critically ill patients (COINN): study protocol for a randomized comparative effectiveness trial	Trials. 2020 Nov 23;21(1):955. doi: 10.1186/s13063-020-04866-2.
533		Effect of lower esophageal gastric tube implantation in postoperative enteral nutritional support in patients with laryngeal cancer: A study protocol for a randomized controlled trial.	Medicine (Baltimore). 2020 Apr;99(16):e19771. doi: 10.1097/MD.0000000000019771.
534	Hodges, J. K., et al.	Intestinal-level anti-inflammatory bioactivities of catechin-rich green tea: Rationale, design, and methods of a double-blind, randomized, placebo-controlled crossover trial in metabolic syndrome and healthy adults	Contemp Clin Trials Commun. 2019 Nov 20;17:100495. doi: 10.1016/j.conctc.2019.100495.
535	Ho, M., et al.	Community-based weight loss programme targeting overweight Chinese adults with pre-diabetes: Study protocol of a randomised controlled trial	Trials. 2020 Jun 16;21(1):533. doi: 10.1186/s13063-020-04462-4.
536	Ho, C. Y., et al.	Fast-track- recovery surgery with a whey-protein-infused carbohydrate-loading drink pre-operatively and early oral feeding post-operatively among surgical gynaecological cancer patients: study protocol of an open-labelled, randomised controlled trial	Trials. 2020 Jun 16;21(1):533. doi: 10.1186/s13063-020-04462-4.
537	Hill, A., et al.	Meeting nutritional targets of critically ill patients by combined enteral and parenteral nutrition: review and rationale for the EFFORTcombo trial	Nutr Res Rev. 2020 Dec;33(2):312-320. doi: 10.1017/S0954422420000165.
539	Herber, D. L., et al.	Evaluation of the safety and tolerability of a nutritional Formulation in patients with ANgelman Syndrome (FANS): Study protocol for a randomized controlled trial	Trials. 2020 Jan 9;21(1):60. doi: 10.1186/s13063-019-3996-x.
542	Headley, S. A., et al.	The effects of 16-weeks of prebiotic supplementation and aerobic exercise training on inflammatory markers, oxidative stress, uremic toxins, and the microbiota in pre-dialysis kidney patients: a randomized controlled trial-protocol paper	BMC Nephrol. 2020 Nov 26;21(1):517. doi: 10.1186/s12882-020-02177-x.
543	Hassaniazad, M., et al.	The clinical effect of Nano micelles containing curcumin as a therapeutic supplement in patients with COVID-19 and the immune responses balance changes following treatment: A structured summary of a study protocol for a randomised controlled trial	Trials. 2020 Oct 22;21(1):876. doi: 10.1186/s13063-020-04824-y.
546	Guglielmetti, S., et al.	Effect of a polyphenol-rich dietary pattern on intestinal permeability and gut and blood microbiomics in older subjects: study protocol of the MaPLE randomised controlled trial	BMC Geriatr. 2020 Feb 26;20(1):77. doi: 10.1186/s12877-020-1472-9
547	Guedes, M. R., et al.	Rationale and design of a randomized controlled trial to evaluate the effects of probiotics during energy restriction on blood pressure, body composition, metabolic profile and vascular function in obese hypertensive individuals	Artery Res 26, 102–110 (2020). https://doi.org/10.2991/artres.k.200429.001
548	Gronnier, C., et al.	Enteral versus parenteral nutrition in the conservative treatment of upper gastrointestinal fistula after surgery: a multicenter, randomized, parallel-group, open-label, phase III study (NUTRILEAK study)	Trials. 2020 Jun 2;21(1):448. doi: 10.1186/s13063-020-04366-3
550	Gerber, M., et al.	Effects of school-based physical activity and multi-micronutrient supplementation intervention on growth, health and well-being of schoolchildren in three African countries: the KaziAfya cluster randomised controlled trial protocol with a 2 × 2 factorial design	Trials. 2020 Jan 6;21(1):22. doi: 10.1186/s13063-019-3883-5.
551	medicine	Vitamin D supplementation compared to placebo in people with First Episode psychosis - Neuroprotection Design (DFEND): A protocol for a randomised, double-blind, placebo-controlled, parallel-group trial	Trials. 2020 Jan 6;21(1):14. doi: 10.1186/s13063-019-3758-9
552	Garcia, I.G.,et al.	A randomized multicenter clinical trial to evaluate the efficacy of melatonin in the prophylaxis of SARS-CoV-2 infection in high-risk contacts (MeCOVID Trial): A structured summary of a study protocol for a randomised controlled trial.	Trials. 2020 Jun 3;21(1):466. doi: 10.1186/s13063-020-04436-6.
553	Fox, K., et al.	Rationale, design and study protocol of the ‘Strong Families Start at Home’ feasibility trial to improve the diet quality of low-income, ethnically diverse children by helping parents improve their feeding and food preparation practices	Contemp Clin Trials Commun. 2020 Jun 16;19:100583. doi: 10.1016/j.conctc.2020.100583.
554	Follong, B. M., et al.	Integrating nutrition into the mathematics curriculum in Australian primary schools: protocol for a randomised controlled trial	Nutr J. 2020 Nov 26;19(1):128. doi: 10.1186/s12937-020-00640-x.
555	Fischer, J. A. J., et al.	Is untargeted iron supplementation harmful when iron deficiency is not the major cause of anaemia? Study protocol for a double-blind, randomised controlled trial among non-pregnant Cambodian women	BMJ Open. 2020 Aug 16;10(8):e037232. doi: 10.1136/bmjopen-2020-037232.
556	Ferrari, N., et al.	A lifestyle intervention during pregnancy to reduce obesity in early childhood: The study protocol of ADEBAR-A randomized controlled trial	BMC Sports Sci Med Rehabil. 2020 Sep 10;12:55. doi: 10.1186/s13102-020-00198-5
557	Faber, W. X. M., et al.	Study protocol of a double-blind randomised placebo-controlled trial on the effect of a multispecies probiotic on the incidence of antibiotic-associated diarrhoea in persons with spinal cord injury	Spinal Cord. 2020 Feb;58(2):149-156. doi: 10.1038/s41393-019-0369-y.
558	Erickson, M. L., et al.	Rationale and study design for lifestyle intervention in preparation for pregnancy (LIPP): A randomized controlled trial	Contemp Clin Trials. 2020 Jul;94:106024. doi: 10.1016/j.cct.2020.106024.
559	Emamat, H., et al.	Effect of barberry (Berberis vulgaris) consumption on blood pressure, plasma lipids, and inflammation in patients with hypertension and other cardiovascular risk factors: study protocol for a randomized clinical trial	Trials. 2020 Nov 27;21(1):986. doi: 10.1186/s13063-020-04918-7.
560	Dupont, C., et al.	Effectiveness of a therapeutic multiple-lifestyle intervention taking into account the periconceptional environment in the management of infertile couples: study design of a randomized controlled trial - the PEPCI study	BMC Pregnancy Childbirth. 2020 May 26;20(1):322. doi: 10.1186/s12884-020-2855-9.
561	Dukhi, N., et al.	A behavioural change intervention study for the prevention of childhood obesity in South Africa: protocol for a randomized controlled trial	BMC Public Health. 2020 Feb 4;20(1):179. doi: 10.1186/s12889-020-8272-1.
563	Douglas, S. M., et al.	Rationale and protocol for translating basic habituation research into family-based childhood obesity treatment: Families becoming healthy together study	Contemp Clin Trials. 2020 Nov;98:106153. doi: 10.1016/j.cct.2020.106153.
564	dos Santos, S. F. D., et al.	Study protocol and baseline characteristics of "SCHOOL IN ACTION" program on support to physical activity and healthy lifestyles in adolescents	Contemp Clin Trials Commun. 2019 Dec 14;17:100505. doi: 10.1016/j.conctc.2019.100505.
566	Deruelle, P., et al.	Rationale and design of ePPOP-ID: a multicenter randomized controlled trial using an electronic-personalized program for obesity in pregnancy to improve delivery	BMC Pregnancy Childbirth. 2020 Oct 7;20(1):602. doi: 10.1186/s12884-020-03288-x.
567	Dedeyne, L., et al.	Exercise and Nutrition for Healthy AgeiNg (ENHANce) project - effects and mechanisms of action of combined anabolic interventions to improve physical functioning in sarcopenic older adults: study protocol of a triple blinded, randomized controlled trial	BMC Geriatr. 2020 Dec 10;20(1):532. doi: 10.1186/s12877-020-01900-5.
569	Coumans, J. M. J., et al.	Development and Testing of a Personalized Web-Based Diet and Physical Activity Intervention Based on Motivational Interviewing and the Self-Determination Theory: Protocol for the MyLifestyleCoach Randomized Controlled Trial	JMIR Res Protoc. 2020 Feb 4;9(2):e14491. doi: 10.2196/14491.
570	Couderc, M., et al.	GlutenSpA trial: Protocol for a randomised double-blind placebo-controlled trial of the impact of a gluten-free diet on quality of life in patients with axial spondyloarthritis	BMJ Open. 2020 Nov 20;10(11):e038715. doi: 10.1136/bmjopen-2020-038715.
571	Connolly, E. L., et al.	A randomised controlled crossover trial investigating the short-term effects of different types of vegetables on vascular and metabolic function in middle-aged and older adults with mildly elevated blood pressure: The VEgetableS for vaScular hEaLth (VESSEL) study protocol	Nutr J. 2020 May 12;19(1):41. doi: 10.1186/s12937-020-00559-3.
572	Coca-Martinez, M., et al.	Multimodal prehabilitation as strategy for reduction of postoperative complications after cardiac surgery: a randomised controlled trial protocol	BMJ Open. 2020 Dec 22;10(12):e039885. doi: 10.1136/bmjopen-2020-039885.
573	Chow, S. K., et al.	Elastic-band resistance exercise or vibration treatment in combination with hydroxymethylbutyrate (HMB) supplement for management of sarcopenia in older people: a study protocol for a single-blinded randomised controlled trial in Hong Kong	BMJ Open. 2020 Jun 30;10(6):e034921. doi: 10.1136/bmjopen-2019-034921.
574	Cho, D., et al.	Study protocol: A lifestyle intervention for African American and Hispanic prostate cancer survivors on active surveillance and their partners	Pilot Feasibility Stud. 2020 Aug 8;6:111. doi: 10.1186/s40814-020-00653-7
575	Chebar Lozinsky, A., et al.	Study protocol of a multicentre, randomised, controlled trial evaluating the effectiveness of probiotic and peanut oral immunotherapy (PPOIT) in inducing desensitisation or tolerance in children with peanut allergy compared with oral immunotherapy (OIT) alone and with placebo (the PPOIT-003 study)	BMJ Open. 2020 Sep 9;10(9):e035871. doi: 10.1136/bmjopen-2019-035871.
576	Cespedes, L. G., et al.	Design of a multi-component controlled randomized community study for obesity prevention in school children: Research protocol	Rev Esp Nutr Hum Diet vol.24 n.4 Pamplona Oct./Dec. 2020. https://dx.doi.org/10.14306/renhyd.24.4.1024
577	Cecrle, M., et al.	Vitamin D for prevention of sternotomy healing complications: REINFORCE-D trial	Trials. 2020 Dec 11;21(1):1018. doi: 10.1186/s13063-020-04920-z.
578	Cazes, C., et al.	Simplifying and optimising management of acute malnutrition in children aged 6 to 59 months: Study protocol for a community-based individually randomised controlled trial in Kasaï, Democratic Republic of Congo	BMJ Open. 2020 Dec 2;10(12):e041213. doi: 10.1136/bmjopen-2020-041213.
579	Carter, S., et al.	Study protocol for a 9-month randomised controlled trial assessing the effects of almonds versus carbohydrate-rich snack foods on weight loss and weight maintenance	BMJ Open. 2020 Jul 19;10(7):e036542. doi: 10.1136/bmjopen-2019-036542
580	Cao, X., et al.	Application of probiotics in adjuvant treatment of infant allergic rhinitis: A randomized controlled study	Medicine (Baltimore). 2020 May;99(18):e20095. doi: 10.1097/MD.0000000000020095
581	Caccialanza, R., et al.	Early intravenous administration of nutritional support (IVANS) in metastatic gastric cancer patients at nutritional risk, undergoing first-line chemotherapy: study protocol of a pragmatic, randomized, multicenter, clinical trial	Ther Adv Med Oncol. 2020 Feb 22;12:1758835919890281. doi: 10.1177/1758835919890281
582	Buhl, S. F., et al.	Effects of high-protein diet combined with exercise to counteract frailty in pre-frail and frail community-dwelling older adults: Study protocol for a three-arm randomized controlled trial	Trials. 2020 Jul 11;21(1):637. doi: 10.1186/s13063-020-04572-z.
583	Brandão, J.M., et a.	Treatment of Childhood Obesity Based on Brazilian Dietary Guidelines Plus Energy Restriction (PAPPAS HUPE Study): Protocol for a Randomized Clinical Trial.	JMIR Res Protoc. 2020 Jun 8;9(6):e16170. doi: 10.2196/16170.
584	Bradley, H. A., et al.	Can broad-spectrum multinutrients treat symptoms of antenatal depression and anxiety and improve infant development? Study protocol of a double blind, randomized, controlled trial (the 'NUTRIMUM' trial)	BMC Pregnancy Childbirth. 2020 Aug 25;20(1):488. doi: 10.1186/s12884-020-03143-z.
585	Bosch, A., et a.	two arm randomized controlled trial comparing the short and long term effects of an elimination diet and a healthy diet in children with ADHD (TRACE study). Rationale, study design and methods.	BMC Psychiatry. 2020 May 27;20(1):262. doi: 10.1186/s12888-020-02576-2.
586	Bonnesen, C. T., et al.	Study protocol of the Healthy High School study: a school-based intervention to improve well-being among high school students in Denmark	BMC Public Health. 2020 Jan 22;20(1):95. doi: 10.1186/s12889-020-8194-y.
587	Bonfigli, A. R., et al.	Effects of a novel nutraceutical combination (BruMeChol™) in subjects with mild hypercholesterolemia: Study protocol of a randomized, double-blind, controlled trial	Trials. 2020 Jul 6;21(1):616. doi: 10.1186/s13063-020-04551-4
588	Bh, et al.	Protocol and Baseline Data of a Multicentre Prospective Double-Blinded Randomized Study of Intravenous Iron on Functional Status in Patients with Chronic Kidney Disease	Am J Nephrol. 2020;51(6):493-500. doi: 10.1159/000507872.
589	Bestle, S.M.S, et al.	Reducing Young Schoolchildren's Intake of Sugar-Rich Food and Drinks: Study Protocol and Intervention Design for "Are You Too Sweet?" A Multicomponent 3.5-Month Cluster Randomised Family-Based Intervention Study.	Int J Environ Res Public Health. 2020 Dec 21;17(24):9580. doi: 10.3390/ijerph17249580
591	Beigmohammadi, M. T., et al.	Impact of vitamins A, B, C, D, and e supplementation on improvement and mortality rate in ICU patients with coronavirus-19: A structured summary of a study protocol for a randomized controlled trial	Trials. 2020 Jul 6;21(1):614. doi: 10.1186/s13063-020-04547-0.
593	Bahr, L. S., et al.	Ketogenic diet and fasting diet as Nutritional Approaches in Multiple Sclerosis (NAMS): Protocol of a randomized controlled study	Trials. 2020 Jan 2;21(1):3. doi: 10.1186/s13063-019-3928-9
594	Babateen, A. M., et al.	Protocol and recruitment results from a 13-week randomized controlled trial comparing the effects of different doses of nitrate-rich beetroot juice on cognition, cerebral blood flow and peripheral vascular function in overweight and obese older people	Contemp Clin Trials Commun. 2020 Apr 25;18:100571. doi: 10.1016/j.conctc.2020.100571
595	Asztalos, E. V., et al.	Lactoferrin infant feeding trial_Canada (LIFT_Canada): Protocol for a randomized trial of adding lactoferrin to feeds of very-low-birth-weight preterm infants	BMC Pediatr. 2020 Jan 29;20(1):40. doi: 10.1186/s12887-020-1938-0.
596	Asimakopoulos, G., et al.	Effect of dietary myo-inositol supplementation on the insulin resistance and the prevention of gestational diabetes mellitus: Study protocol for a randomized controlled trial	Trials. 2020 Jul 9;21(1):633. doi: 10.1186/s13063-020-04561-2.
597	Aryaie, A., et al.	Actions of annatto-extracted tocotrienol supplementation on obese postmenopausal women: study protocol for a double--blinded, placebo-controlled, randomised trial	BMJ Open. 2020 Mar 8;10(3):e034338. doi: 10.1136/bmjopen-2019-034338.
598	Arteaga-Henríquez, G., et al.	Treating impulsivity with probiotics in adults (PROBIA): Study protocol of a multicenter, double-blind, randomized, placebo-controlled trial	Trials. 2020 Feb 11;21(1):161. doi: 10.1186/s13063-019-4040-x.
599	Arabi, S. M., et al.	Efficacy of high-dose versus low-dose vitamin D supplementation on serum levels of inflammatory factors and mortality rate in severe traumatic brain injury patients: study protocol for a randomized placebo-controlled trial	Trials. 2020 Jul 29;21(1):685. doi: 10.1186/s13063-020-04622-6.
601	Annweiler, C., et al.	COvid-19 and high-dose VITamin D supplementation TRIAL in high-risk older patients (COVIT-TRIAL): study protocol for a randomized controlled trial	Trials. 2020 Dec 28;21(1):1031. doi: 10.1186/s13063-020-04928-5
602	Aldana-Parra, F., et al.	Effectiveness of a new approach for exclusive breastfeeding counselling on breastfeeding prevalence, infant growth velocity and postpartum weight loss in overweight or obese women: protocol for a randomized controlled trial	Int Breastfeed J. 2020 Jan 6;15:2. doi: 10.1186/s13006-019-0249-2.
603	Aghamohammadi, D., et al.	Ginger (Zingiber officinale) and turmeric (Curcuma longa L.) supplementation effects on quality of life, body composition, bone mineral density and osteoporosis related biomarkers and micro-RNAs in women with postmenopausal osteoporosis: a study protocol for a randomized controlled clinical trial	J Complement Integr Med. 2020 Jun 22;18(1):131-137. doi: 10.1515/jcim-2020-0017.
606	Zoellner, J. M., et al.	Kids SIPsmartER, a cluster randomized controlled trial and multi-level intervention to improve sugar-sweetened beverages behaviors among Appalachian middle-school students: Rationale, design & methods	Contemp Clin Trials. 2019 Aug;83:64-80. doi: 10.1016/j.cct.2019.06.011.
607	Zhang, Y.-h., et al.	The effects of oral vitamin D supplementation on the prevention of peritoneal dialysis-related peritonitis: study protocol for a randomized controlled clinical trial	Trials. 2019 Nov 28;20(1):657. doi: 10.1186/s13063-019-3784-7
608	Zhang, X., et al.	The BE GONE trial study protocol: A randomized crossover dietary intervention of dry beans targeting the gut microbiome of overweight and obese patients with a history of colorectal polyps or cancer	BMC Cancer. 2019 Dec 18;19(1):1233. doi: 10.1186/s12885-019-6400-z
609	Yunus, F. M., et al.	Iron-fortified lentils to improve iron (Fe) status among adolescent girls in Bangladesh - Study protocol for a double-blind community-based randomized controlled trial	Trials. 2019 May 2;20(1):251. doi: 10.1186/s13063-019-3309-4.
610	Yuan, F., et al.	Optimizing early enteral nutrition in severe stroke (OPENS): Protocol for a multicentre randomized controlled trial	BMC Neurol. 2019 Feb 12;19(1):24. doi: 10.1186/s12883-019-1253-2
611	Yu, L., et al.	Effectiveness and safety of light vegetarian diet on functional constipation with gastrointestinal damp-heat pattern: An exploratory study protocol for randomized controlled trial	Medicine (Baltimore). 2019 Dec;98(50):e18325. doi: 10.1097/MD.0000000000018325.
612	Yin, Z., et al.	Study protocol for a cluster randomized controlled trial to test "¡Míranos! Look at Us, We Are Healthy!" - An early childhood obesity prevention program	BMC Pediatr. 2019 Jun 10;19(1):190. doi: 10.1186/s12887-019-1541-4
613	Yarar-Fisher, C., et al.	Utilizing a low-carbohydrate/high-protein diet to improve metabolic health in individuals with spinal cord injury (DISH): Study protocol for a randomized controlled trial	Trials. 2019 Jul 30;20(1):466. doi: 10.1186/s13063-019-3520-3.
614	Yaffe, K., et al.	Systematic Multi-Domain Alzheimer's Risk Reduction Trial (SMARRT): Study Protocol	J Alzheimers Dis. 2019;70(s1):S207-S220. doi: 10.3233/JAD-180634.
615	Wyse, R., et al.	Cluster randomised controlled trial of an online intervention to improve healthy food purchases from primary school canteens: A study protocol of the 'click & crunch' trial	BMJ Open. 2019 Sep 5;9(9):e030538. doi: 10.1136/bmjopen-2019-030538.
616	Wu, Q., et al.	The effectiveness of using a WeChat account to improve exclusive breastfeeding in Huzhu County Qinghai Province, China: protocol for a randomized control trial	BMC Public Health. 2019 Dec 2;19(1):1603. doi: 10.1186/s12889-019-7676-2.
617	Wojtas, N., et al.	Evaluation of Qualitative Dietary Protocol (Diet4Hashi) Application in Dietary Counseling in Hashimoto Thyroiditis: Study Protocol of a Randomized Controlled Trial	Int J Environ Res Public Health. 2019 Dec 2;16(23):4841. doi: 10.3390/ijerph16234841.
618	Williams, N. I., et al.	Rationale and study design of an intervention of increased energy intake in women with exercise-associated menstrual disturbances to improve menstrual function and bone health: The REFUEL study	Contemp Clin Trials Commun. 2019 Jan 18;14:100325. doi: 10.1016/j.conctc.2019.100325.
619	Wendt, A. S., et al.	Food and agricultural approaches to reducing malnutrition (FAARM): Protocol for a cluster-randomised controlled trial to evaluate the impact of a Homestead Food Production programme on undernutrition in rural Bangladesh	BMJ Open. 2019 Jul 4;9(7):e031037. doi: 10.1136/bmjopen-2019-031037
620	Watanabe, Y., et al.	Study Protocol for the Effects of Formula Diet with Dapagliflozin on Metabolic Improvement and Body Composition in Type 2 Diabetes Mellitus	Diabetes Ther. 2019 Feb;10(1):311-321. doi: 10.1007/s13300-018-0555-5. Epub 2018 Dec 21.
621	Wang, S. X., et al.	Effects of oligosaccharide-sialic acid (OS) compound on maternal-newborn gut microbiome, glucose metabolism and systematic immunity in pregnancy: protocol for a randomised controlled study	BMJ Open. 2019 Sep 11;9(9):e026583. doi: 10.1136/bmjopen-2018-026583
622	Wang, Q., et al.	Safety of early oral feeding after total laparoscopic radical gastrectomy for gastric cancer (SOFTLY): Study protocol for a randomized controlled trial	Trials. 2019 Jun 26;20(1):384. doi: 10.1186/s13063-019-3493-2.
624	Vernieri, C., et al.	Exploiting FAsting-mimicking Diet and MEtformin to Improve the Efficacy of Platinum-pemetrexed Chemotherapy in Advanced LKB1-inactivated Lung Adenocarcinoma: The FAME Trial	Clin Lung Cancer. 2019 May;20(3):e413-e417. doi: 10.1016/j.cllc.2018.12.011
626	Ushigome, E., et al.	Evaluation of the efficacy of simplified nutritional instructions from physicians on dietary salt restriction for patients with type 2 diabetes mellitus consuming excessive salt: Protocol for a randomized controlled trial	Trials. 2019 Dec 23;20(1):761. doi: 10.1186/s13063-019-3864-8.
627	Turner, A., et al.	Protocol and rationale: A 24-week double-blind, randomized, placebo controlled trial of the efficacy of adjunctive garcinia mangostana linn. (Mangosteen) pericarp for schizophrenia	Clin Psychopharmacol Neurosci. 2019 May 31;17(2):297-307. doi: 10.9758/cpn.2019.17.2.297
628	Toussaint, N., et al.	A preschool-based intervention for Early Childhood Education and Care (ECEC) teachers in promoting healthy eating and physical activity in toddlers: study protocol of the cluster randomized controlled trial PreSchool@HealthyWeight	BMC Public Health. 2019 Mar 7;19(1):278. doi: 10.1186/s12889-019-6611-x.
630	Teh, R., et al.	Study protocol of a randomised controlled trial to examine the impact of a complex intervention in pre-frail older adults	Aging Clin Exp Res. 2019 Oct;31(10):1407-1417. doi: 10.1007/s40520-018-1106-7
631	Taylor, R., et al.	Be Healthe for Your Heart: Protocol for a Pilot Randomized Controlled Trial Evaluating a Web-Based Behavioral Intervention to Improve the Cardiovascular Health of Women With a History of Preeclampsia	Front Cardiovasc Med. 2019 Sep 26;6:144. doi: 10.3389/fcvm.2019.00144.
632	Tapper, E. B., et al.	Design and rationale of a randomized-controlled trial of home-delivered meals for the management of symptomatic ascites: The SALTYFOOD trial	Gastroenterol Rep (Oxf). 2019 Apr;7(2):146-149. doi: 10.1093/gastro/goz005. Epub 2019 Mar 11
633	Tangestani, H., et al.	The effect of daily consumption of different doses of fortified Lavash bread versus plain bread on serum vitamin-D status, body composition, metabolic and inflammatory biomarkers, and gut microbiota in apparently healthy adult: Study protocol of a randomized clinical trial	Trials. 2019 Dec 27;20(1):776. doi: 10.1186/s13063-019-3852-z.
634	Tang, D., et al.	Dietary intervention in patients with age-related macular degeneration: Protocol for a randomised controlled trial	BMJ Open. 2019 Feb 19;9(2):e024774. doi: 10.1136/bmjopen-2018-024774.
635	Tabak, R. G., et al.	Disseminating and implementing a lifestyle-based healthy weight program for mothers in a national organization: a study protocol for a cluster randomized trial	Implement Sci. 2019 Jun 25;14(1):68. doi: 10.1186/s13012-019-0916-0.
636	Sutherl, et al.	Protocol for an effectiveness- implementation hybrid trial to assess the effectiveness and cost-effectiveness of an m-health intervention to decrease the consumption of discretionary foods packed in school lunchboxes: the 'SWAP IT' trial	BMC Public Health. 2019 Nov 12;19(1):1510. doi: 10.1186/s12889-019-7725-x.
637	Sudfeld, C. R., et al.	Effect of a community health worker delivered health, nutrition and responsive stimulation package and conditional cash transfers on child development and growth in rural Tanzania: protocol for a cluster-randomized trial	BMC Public Health. 2019 May 27;19(1):641. doi: 10.1186/s12889-019-7008-6.
638	Stough, C., et al.	COQ10 and cognition a review and study protocol for a 90-day randomized controlled trial investigating the cognitive effects of ubiquinol in the healthy elderly	Front Aging Neurosci. 2019 May 29;11:103. doi: 10.3389/fnagi.2019.00103.
639	Stevenson, J., et al.	Targeted, structured text messaging to improve dietary and lifestyle behaviours for people on maintenance haemodialysis (KIDNEYTEXT): Study protocol for a randomised controlled trial	BMJ Open. 2019 May 5;9(5):e023545. doi: 10.1136/bmjopen-2018-023545.
640	Sprague, S., et al.	Study protocol: design and rationale for an exploratory phase II randomized controlled trial to determine optimal vitamin D3 supplementation strategies for acute fracture healing	Pilot Feasibility Stud. 2019 Nov 22;5:135. doi: 10.1186/s40814-019-0524-4.
641	Sisson, S. B., et al.	Interventions to promote healthy environments in family child care homes in Oklahoma - Happy Healthy Homes: Study protocol for a randomized controlled trial	Trials. 2019 Aug 30;20(1):541. doi: 10.1186/s13063-019-3616-9.
644	Silva-Sperb AS, et al.	Effect of probiotic supplementation in nonalcoholic steatohepatitis patients: PROBILIVER TRIAL protocol.	Trials. 2019 Oct 10;20(1):580. doi: 10.1186/s13063-019-3679-7.
645	Shingler, E., et al.	A feasibility randomised controlled trial of short-term fasting prior to CAPOX chemotherapy for stage 2/3 colorectal cancer: SWiFT protocol	Pilot Feasibility Stud. 2019 Nov 20;5:134. doi: 10.1186/s40814-019-0505-7
647	Shahnazi, H., et al.	Designing an educational intervention to prevent excessive gestational weight gain: A protocol for a randomized controlled trial	Reprod Health. 2019 Mar 12;16(1):31. doi: 10.1186/s12978-019-0696-7.
648	Shah, A., et al.	INtravenous Iron to Treat Anaemia following CriTical care (INTACT): A protocol for a feasibility randomised controlled trial	J Intensive Care Soc. 2021 May;22(2):182. doi: 10.1177/17511437211012163.
649	Senarath, U., et al.	mHealth nutrition and lifestyle intervention (mHENAL) to reduce cardiovascular disease risk in a middle-aged, overweight and obese population in Sri Lanka: Study protocol for a randomized controlled trial	Contemp Clin Trials Commun. 2019 Sep 19;16:100453. doi: 10.1016/j.conctc.2019.100453.
650	Schutten, J. C., et al.	Effects of magnesium citrate, magnesium oxide and magnesium sulfate supplementation on arterial stiffness in healthy overweight individuals: A study protocol for a randomized controlled trial	Trials. 2019 May 28;20(1):295. doi: 10.1186/s13063-019-3414-4.
651	Schenk, J. M., et al.	Randomized trial evaluating the role of weight loss in overweight and obese men with early stage prostate Cancer on active surveillance: Rationale and design of the Prostate Cancer Active Lifestyle Study (PALS)	Contemp Clin Trials. 2019 Jun;81:34-39. doi: 10.1016/j.cct.2019.04.004.
652	Schaefer, M. and P. Enck	Effects of a probiotic treatment (Enterococcus faecalis) and open-label placebo on symptoms of allergic rhinitis: study protocol for a randomised controlled trial	BMJ Open. 2019 Oct 28;9(10):e031339. doi: 10.1136/bmjopen-2019-031339.
653	Scaioli, E., et al.	Pomegranate juice to reduce fecal calprotectin levels in inflammatory bowel disease patients with a high risk of clinical relapse: Study protocol for a randomized controlled trial	Trials. 2019 Jun 6;20(1):327. doi: 10.1186/s13063-019-3321-8.
654	Sangsefidi ZS, et al.	The effect of total anthocyanin-base standardized (Cornus mas L.) fruit extract on liver function, tumor necrosis factor α, malondealdehyde, and adiponectin in patients with non-alcoholic fatty liver: a study protocol for a double-blind randomized clinical trial.	Nutr J. 2019 Jul 19;18(1):39. doi: 10.1186/s12937-019-0465-z.
655	Roed, M., et al.	The Food4toddlers study - study protocol for a web-based intervention to promote healthy diets for toddlers: a randomized controlled trial	BMC Public Health. 2019 May 14;19(1):563. doi: 10.1186/s12889-019-6915-x.
656	Risica, P. M., et al.	Improving nutrition and physical activity environments of family child care homes: the rationale, design and study protocol of the 'Healthy Start/Comienzos Sanos' cluster randomized trial	BMC Public Health. 2019 Apr 18;19(1):419. doi: 10.1186/s12889-019-6704-6
657	Park, H. K., et al.	South Korean study to prevent cognitive impairment and protect brain health through lifestyle intervention in at-risk elderly people: Protocol of a multicenter, randomized controlled feasibility trial	J Clin Neurol. 2020 Apr;16(2):292-303. doi: 10.3988/jcn.2020.16.2.292.
658	Riches, S. P., et al.	The Salt Swap intervention to reduce salt intake in people with high blood pressure: protocol for a feasibility randomised controlled trial	Trials. 2019 Oct 11;20(1):584. doi: 10.1186/s13063-019-3691-y
660	Razmpoosh E, et al.	Effects of oral Nigella sativa oil on the expression levels and serum concentrations of adiponectin, PPAR-γ, and TNF-α in overweight and obese women: a study protocol for a crossover-designed, double-blind, placebo-controlled randomized clinical trial	Trials. 2019 Aug 17;20(1):512. doi: 10.1186/s13063-019-3568-0.
661	Ranasinghe, P., et al.	Effects of Lysulin™ supplementation on pre-diabetes: Study protocol for a randomized controlled trial	Trials. 2019 Mar 18;20(1):171. doi: 10.1186/s13063-019-3269-8
662	Rajabi-Naeeni, M., et al.	The effect of co supplementation of omega-3 and vitamin D on cardio metabolic risk factors and psychological distress in reproductive-aged women with prediabetes and hypovitaminosis D: A study protocol for a randomized controlled trial	Trials. 2019 Dec 30;20(1):799. doi: 10.1186/s13063-019-3948-5.
663	Porto, C. M., et al.	Contributions of vitamin D in the management of depressive symptoms and cardiovascular risk factors: study protocol for a randomized, double-blind, placebo-controlled clinical trial	Trials. 2019 Nov 13;20(1):628. doi: 10.1186/s13063-019-3862-x.
665	Porter, C. M., et al.	Assessing health impacts of home food gardens with Wind River Indian Reservation families: Protocol for a randomised controlled trial	BMJ Open. 2019 Apr 3;9(4):e022731. doi: 10.1136/bmjopen-2018-022731.
666	Pond, N., et al.	Cluster randomised controlled trial of an m-health intervention in centre-based childcare services to reduce the packing of discretionary foods in children's lunchboxes: study protocol for the 'SWAP IT childcare' trial	BMJ Open. 2019 Jun 1;9(5):e026829. doi: 10.1136/bmjopen-2018-026829.
667	Piwowarczyk, P., et al.	Influence of Early versus Late supplemental ParenteraL Nutrition on long-term quality of life in ICU patients after gastrointestinal oncological surgery (hELPLiNe): Study protocol for a randomized controlled trial	Trials. 2019 Dec 27;20(1):777. doi: 10.1186/s13063-019-3796-3
668	Peel, R., et al.	Zinc in Preventing the Progression of pre-Diabetes (ZIPPeD Study) - Study protocol for a randomised placebo-controlled trial in Australia	Trials. 2019 Apr 15;20(1):219. doi: 10.1186/s13063-019-3317-4.
669	Patel, A. B., et al.	M-SAKHI - Mobile health solutions to help community providers promote maternal and infant nutrition and health using a community-based cluster randomized controlled trial in rural India: a study protocol	Matern Child Nutr. 2019 Oct;15(4):e12850. doi: 10.1111/mcn.12850.
670	Parlar-Chun, R., et al.	Protocol: Randomised trial to compare nasoduodenal tube and nasogastric tube feeding in infants with bronchiolitis on high-flow nasal cannula; Bronchiolitis and High-flow nasal cannula with Enteral Tube feeding Randomised (BHETR) trial	BMJ Open. 2019 May 5;9(5):e025405. doi: 10.1136/bmjopen-2018-025405.
671	Pahlavani, N., et al.	Effects of propolis and melatonin on oxidative stress, inflammation, and clinical status in patients with primary sepsis: Study protocol and review on previous studies	Clin Nutr ESPEN. 2019 Oct;33:125-131. doi: 10.1016/j.clnesp.2019.06.007
672	Paffoni, A., et al.	Effect of vitamin D supplementation on assisted reproduction technology (ART) outcomes and underlying biological mechanisms: Protocol of a randomized clinical controlled trial. The "supplementation of vitamin D and reproductive outcome" (SUNDRO) study	BMC Pregnancy Childbirth. 2019 Nov 1;19(1):395. doi: 10.1186/s12884-019-2538-6.
673	Owen-Jones, E., et al.	Protocol for a double-blind placebo-controlled trial to evaluate the efficacy of probiotics in reducing antibiotics for infection in care home residents: The Probiotics to Reduce Infections iN CarE home reSidentS (PRINCESS) trial	BMJ Open. 2019 Jun 20;9(6):e027513. doi: 10.1136/bmjopen-2018-027513.
674	Oliveira, C. L. P., et al.	Examining the effects of a high-protein total diet replacement on energy metabolism, metabolic blood markers, and appetite sensations in healthy adults: Protocol for two complementary, randomized, controlled, crossover trials	Trials. 2019 Dec 27;20(1):787. doi: 10.1186/s13063-019-3950-y.
675	Okunade, K. S., et al.	Effects of selenium supplementation on pregnancy outcome and disease progression in HIV-infected pregnant women in Lagos, Nigeria: Study protocol for a randomised, double-blind, placebo-controlled trial	Medicine (Baltimore). 2019 Jan;98(3):e12735. doi: 10.1097/MD.0000000000012735
676	Neuhouser, M. L., et al.	Rationale and design of the frequency of eating and Satiety Hormones (FRESH) study: A randomized cross-over clinical trial	Contemp Clin Trials Commun. 2019 Feb 15;14:100334. doi: 10.1016/j.conctc.2019.100334.
678	Müller, I., et al.	Effects of a School-Based Health Intervention Program in Marginalized Communities of Port Elizabeth, South Africa (the KaziBantu Study): Protocol for a Randomized Controlled Trial	JMIR Res Protoc. 2019 Jul 11;8(7):e14097. doi: 10.2196/14097.
679	Moskowitz, A., et al.	Ascorbic Acid, Corticosteroids and Thiamine in Sepsis (ACTS) protocol and statistical analysis plan: a prospective, multicentre, double-blind, randomised, placebo-controlled clinical trial	BMJ Open. 2019 Dec 17;9(12):e034406. doi: 10.1136/bmjopen-2019-034406.
680	Morris, E., et al.	Dietary Approaches to the Management of type 2 Diabetes (DIAMOND): Protocol for a randomised feasibility trial	BMJ Open. 2019 Jan 17;9(1):e026460. doi: 10.1136/bmjopen-2018-026460
681	Morillo Sarto, H., et al.	Efficacy of a mindful-eating programme to reduce emotional eating in patients suffering from overweight or obesity in primary care settings: a cluster-randomised trial protocol	BMJ Open. 2019 Nov 21;9(11):e031327. doi: 10.1136/bmjopen-2019-031327.
682	Moludi, J., et al.	The efficacy and safety of probiotics intervention in attenuating cardiac remodeling following myocardial infraction: Literature review and study protocol for a randomized, double-blinded, placebo controlled trial	Contemp Clin Trials Commun. 2019 Apr 13;15:100364. doi: 10.1016/j.conctc.2019.100364.
683	Miura, S., et al.	A randomized phase II study of nutritional and exercise treatment for elderly patients with advanced non-small cell lung or pancreatic cancer: The NEXTAC-TWO study protocol	BMC Cancer. 2019 May 31;19(1):528. doi: 10.1186/s12885-019-5762-6
685	Marißen, J., et al.	Efficacy of Bifidobacterium longum, B. infantis and Lactobacillus acidophilus probiotics to prevent gut dysbiosis in preterm infants of 28+0-32+6 weeks of gestation: a randomised, placebo-controlled, double-blind, multicentre trial: the PRIMAL Clinical Study protocol	BMJ Open. 2019 Nov 21;9(11):e032617. doi: 10.1136/bmjopen-2019-032617.
686	Makimoto A, et al.	Magnesium supplementation therapy to prevent cisplatin-induced acute nephrotoxicity in pediatric cancer: A protocol for a randomized phase 2 trial	Contemp Clin Trials Commun. 2019 Aug 22;16:100440. doi: 10.1016/j.conctc.2019.100440.
687	Macpherson, H., et al.	Multifaceted intervention to enhance cognition in older people at risk of cognitive decline: Study protocol for the Protein Omega-3 and Vitamin D Exercise Research (PONDER) study	BMJ Open. 2019 May 9;9(5):e024145. doi: 10.1136/bmjopen-2018-024145.
689	Lucas, R., et al.	Promoting self-management of breast and nipple pain in breastfeeding women: Protocol of a pilot randomized controlled trial	Res Nurs Health. 2019 Jun;42(3):176-188. doi: 10.1002/nur.21938
690	Lind, T., et al.	Study protocol: optimized complementary feeding study (OTIS): a randomized controlled trial of the impact of a protein-reduced complementary diet based on Nordic foods.	Public Health. 2019 Jan 31;19(1):134. doi: 10.1186/s12889-019-6466-1.
691	Lim, S., et al.	The DREAM Initiative: Study protocol for a randomized controlled trial testing an integrated electronic health record and community health worker intervention to promote weight loss among South Asian patients at risk for diabetes	Trials. 2019 Nov 21;20(1):635. doi: 10.1186/s13063-019-3711-y.
692	Lim, K., et al.	Smart Phone APP to Restore Optimal Weight (SPAROW): protocol for a randomised controlled trial for women with recent gestational diabetes	BMC Public Health. 2019 Oct 15;19(1):1287. doi: 10.1186/s12889-019-7691-3
693	Lelijveld, N., et al.	Defining and treating "high-risk" moderate acute malnutrition using expanded admission criteria (Hi-MAM study): a cluster-randomised controlled trial protocol	Field Exchange issue 60, July 2019, www.ennonline.net/fex
694	Langston-Cox, A. G., et al.	Prolong: A double-blind randomised placebo-controlled trial of broccoli sprout extract in women with early onset preeclampsia. A clinical trial protocol	BMJ Open. 2019 Oct 17;9(10):e027493. doi: 10.1136/bmjopen-2018-027493.
695	Klek, S., et al.	Home parenteral nutrition with an omega-3-fatty-acid-enriched MCT/LCT lipid emulsion in patients with chronic intestinal failure (the HOME study): Study protocol for a randomized, controlled, multicenter, international clinical trial	Trials. 2019 Dec 30;20(1):808. doi: 10.1186/s13063-019-3994-z.
696	Kekalih, A., et al.	A multicentre randomized controlled trial of food supplement intervention for wasting children in Indonesia-study protocol	BMC Public Health. 2019 Mar 13;19(1):305. doi: 10.1186/s12889-019-6608-5.
697	Kaviani, M., et al.	Effects of Vitamin D Supplementation on Depression Status, Selected Proinflammatory Biomarkers and Neurotransmitters in Depressive Patients: A Study Protocol	Nutrition and Food Sciences Research Vol 6, No 4, Oct-Dec 2019, pages:1-7
699	Karakula-Juchnowicz, H., et al.	The study evaluating the effect of probiotic supplementation on the mental status, inflammation, and intestinal barrier in major depressive disorder patients using gluten-free or gluten-containing diet (SANGUT study): a 12-week, randomized, double-blind, and placebo-controlled clinical study protocol	Nutr J. 2019 Aug 31;18(1):50. doi: 10.1186/s12937-019-0475-x.
700	Joy, E.J.M., et al.	Can selenium deficiency in Malawi be alleviated through consumption of agro-biofortified maize flour? Study protocol for a randomised, double-blind, controlled trial.	Trials. 2019 Dec 30;20(1):795. doi: 10.1186/s13063-019-3894-2.
701	Johnstone, J. M., et al.	Rationale and design of an international randomized placebo-controlled trial of a 36-ingredient micronutrient supplement for children with ADHD and irritable mood: The Micronutrients for ADHD in Youth (MADDY) study	Contemp Clin Trials Commun. 2019 Oct 26;16:100478. doi: 10.1016/j.conctc.2019.100478
702	Johnstone, J., et al.	Evaluating probiotics for the prevention of ventilator-associated pneumonia: a randomised placebo-controlled multicentre trial protocol and statistical analysis plan for PROSPECT	BMJ Open. 2019 Jun 20;9(6):e025228. doi: 10.1136/bmjopen-2018-025228.
703	Jensen, M.E.,et al.	Vitamin D in the prevention of exacerbations of asthma in preschoolers (DIVA): protocol for a multicentre randomised placebo-controlled triple-blind trial.	BMJ Open. 2019 Dec 30;9(12):e033075. doi: 10.1136/bmjopen-2019-033075
705	Heyl, et al.	The Effect of Higher Protein Dosing in Critically Ill Patients: A Multicenter Registry-Based Randomized Trial: The EFFORT Trial	JPEN J Parenter Enteral Nutr. 2019 Mar;43(3):326-334. doi: 10.1002/jpen.1449
706	Heyl, et al.	Nutrition and Exercise in Critical Illness Trial (NEXIS Trial): a protocol of a multicentred, randomised controlled trial of combined cycle ergometry and amino acid supplementation commenced early during critical illness	BMJ Open. 2019 Jul 31;9(7):e027893. doi: 10.1136/bmjopen-2018-027893
707	Henriksson, P., et al.	A Smartphone App to Promote Healthy Weight Gain, Diet, and Physical Activity During Pregnancy (HealthyMoms): Protocol for a Randomized Controlled Trial	JMIR Res Protoc. 2019 Mar 1;8(3):e13011. doi: 10.2196/13011.
708	He, F. J., et al.	An Application-based programme to reinforce and maintain lower salt intake (AppSalt) in schoolchildren and their families in China	BMJ Open. 2019 Jul 3;9(7):e027793. doi: 10.1136/bmjopen-2018-027793.
709	Hannon, B. A., et al.	Implementation and evaluation of the Abriendo Caminos program: a randomized control trial intervention for Hispanic children and families	J Nutr Educ Behav. 2019 Nov-Dec;51(10):1211-1219. doi: 10.1016/j.jneb.2019.08.011.
710	Halse, R. E., et al.	Improving Nutrition and Activity Behaviors Using Digital Technology and Tailored Feedback: Protocol for the Tailored Diet and Activity (ToDAy) Randomized Controlled Trial	JMIR Res Protoc. 2019 Feb 25;8(2):e12782. doi: 10.2196/12782.
711	Haidari, F., et al.	Evaluation of the effect of oral taurine supplementation on fasting levels of fibroblast growth factors, β-Klotho co-receptor, some biochemical indices and body composition in obese women on a weight-loss diet: A study protocol for a double-blind, randomized controlled trial	Trials. 2019 May 31;20(1):315. doi: 10.1186/s13063-019-3421-5.
712	Haghparast-Bidgoli H,et al.	Protocol for the cost-consequence and equity impact analyses of a cluster randomised controlled trial comparing three variants of a nutrition-sensitive agricultural extension intervention to improve maternal and child dietary diversity and nutritional status in rural Odisha, India (UPAVAN trial).	Trials. 2019 May 27;20(1):287. doi: 10.1186/s13063-019-3388-2.
713	Hager, D. N., et al.	The Vitamin C, Thiamine and Steroids in Sepsis (VICTAS) Protocol: A prospective, multi-center, double-blind, adaptive sample size, randomized, placebo-controlled, clinical trial	Trials. 2019 Apr 5;20(1):197. doi: 10.1186/s13063-019-3254-2.
714	Gulshan, A., et al.	Study protocol to assess the impact of an integrated nutrition intervention on the growth and development of children under two in rural Bangladesh	BMC Public Health. 2019 Nov 1;19(1):1437. doi: 10.1186/s12889-019-7777-y.
715	Groarke, K.M., et al	Examining the Impact of a Personalized Self-Management Lifestyle Program Using Mobile Technology on the Health and Well-Being of Cancer Survivors: Protocol and Rationale for a Randomized Controlled Trial (The Moving On Study).	JMIR Res Protoc. 2019 Aug 23;8(8):e13214. doi: 10.2196/13214.
716	Granic, A., et al.	Milk and resistance exercise intervention to improve muscle function in community-dwelling older adults at risk of sarcopenia (MIlkMAN): Protocol for a pilot study	BMJ Open. 2019 Oct 8;9(10):e031048. doi: 10.1136/bmjopen-2019-031048
717	Gharpour, M., et al.	Proposal of a study protocol of a preliminary double-blind randomized controlled trial. Verifying effects of selenium supplementation on selenoprotein p and s genes expression in protein and mRNA levels in subjects with coronary artery disease: Selenegene study	Acta Biomed. 2019 Jan 22;90(1):44-50. doi: 10.23750/abm.v90i1.6167.
718	Gerveieeha, Z., et al.	The effect of different amounts of vitamin D supplementation on serum calcidiol, anthropometric status, and body composition in overweight or obese nursing women: A study protocol for a randomized placebo-controlled clinical trial	Trials. 2019 Aug 30;20(1):542. doi: 10.1186/s13063-019-3622-y
719	Gelberg, L., et al.	Comparative effectiveness trial comparing MyPlate to calorie counting for mostly low-income Latino primary care patients of a federally qualified community health center: study design, baseline characteristics	BMC Public Health. 2019 Jul 24;19(1):990. doi: 10.1186/s12889-019-7294-z.
720	Gbinigie, O., et al.	Does cranberry extract reduce antibiotic use for symptoms of acute uncomplicated urinary tract infections (CUTI)? Protocol for a feasibility study	Trials. 2019 Dec 23;20(1):767. doi: 10.1186/s13063-019-3860-z.
722	Gale, C., et al.	The WHEAT pilot trial-WithHolding Enteral feeds Around packed red cell Transfusion to prevent necrotising enterocolitis in preterm neonates: a multicentre, electronic patient record (EPR), randomised controlled point-of-care pilot trial	BMJ Open. 2019 Sep 20;9(9):e033543. doi: 10.1136/bmjopen-2019-033543
723	Folkvord, F.	Systematically testing the effects of promotion techniques on children's fruit and vegetables intake on the long term: a protocol study of a multicenter randomized controlled trial	BMC Public Health. 2019 Nov 27;19(1):1578. doi: 10.1186/s12889-019-7952-1
724	Fernández, R., et al.	Comparison of the effect of three different protein content enteral diets on serum levels of proteins, nitrogen balance, and energy expenditure in critically ill infants: Study protocol for a randomized controlled trial	Trials. 2019 Oct 11;20(1):585. doi: 10.1186/s13063-019-3686-8
725	Feinberg, T., et al.	Polyherbal dietary supplementation for prediabetic adults: Study protocol for a randomized controlled trial	Trials. 2019 Jan 7;20(1):24. doi: 10.1186/s13063-018-3032-6
726	Fancony, C., et al.	Efficacy of nutrition and WASH/Malaria educational community-based interventions in reducing anemia in preschool children from Bengo, Angola: study protocol of a randomized controlled trial	Int J Environ Res Public Health. 2019 Feb 5;16(3):466. doi: 10.3390/ijerph16030466.
727	Fajardo, V. C., et al.	Effects of Vitamin D supplementation on cardiovascular risk factors in shift workers: Study protocol for randomized, double-blind, placebo-controlled clinical trial	Medicine (Baltimore). 2019 May;98(18):e15417. doi: 10.1097/MD.0000000000015417
728	Fairman, C. M., et al.	Examining the effects of creatine supplementation in augmenting adaptations to resistance training in patients with prostate cancer undergoing androgen deprivation therapy: a randomised, double-blind, placebo-controlled trial	BMJ Open. 2019 Sep 20;9(9):e030080. doi: 10.1136/bmjopen-2019-030080
729	Fairbairn, P., et al.	Combining a high DHA multi-nutrient supplement with aerobic exercise: Protocol for a randomised controlled study assessing mobility and cognitive function in older women	Prostaglandins Leukot Essent Fatty Acids. 2019 Apr;143:21-30. doi: 10.1016/j.plefa.2019.04.001.
730	Ewers, B., et al.	The dietary education trial in carbohydrate counting (DIET-CARB Study): study protocol for a randomised, parallel, open-label, intervention study comparing different approaches to dietary self-management in patients with type 1 diabetes	BMJ Open. 2019 Sep 3;9(9):e029859. doi: 10.1136/bmjopen-2019-029859.
732	Ek, A., et al.	A randomized controlled trial for overweight and obesity in preschoolers: the More and Less Europe study - an intervention within the STOP project	BMC Public Health. 2019 Jul 15;19(1):945. doi: 10.1186/s12889-019-7161-y.
733	Ebrahimpour-Koujan, S., et al.	Effects of vitamin D supplementation on liver fibrogenic factors in non-alcoholic fatty liver patients with steatohepatitis: Study protocol for a randomized clinical trial	Trials. 2019 Mar 4;20(1):153. doi: 10.1186/s13063-019-3241-7.
734	Durrer, C., et al.	Pharmacist-led therapeutic carbohydrate restriction as a treatment strategy for type 2 diabetes: The Pharm-TCR randomized controlled trial protocol	Trials. 2019 Dec 27;20(1):781. doi: 10.1186/s13063-019-3873-7.
735	Droitcourt, C., et al.	A new phototherapy regimen during winter as an add-on therapy, coupled with oral vitamin D supplementation, for the long-term control of atopic dermatitis: study protocol for a multicentre, randomized, crossover, pragmatic trial - the PRADA trial	Trials. 2019 Mar 25;20(1):184. doi: 10.1186/s13063-019-3276-9
736	Delaney, T., et al.	A cluster randomised controlled trial of an online intervention to improve healthy food purchases from school canteens: Study protocol	BMJ Open. 2019 Sep 5;9(9):e030538. doi: 10.1136/bmjopen-2019-030538.
737	Dedeyne, L., et al.	THE EXERCISE AND NUTRITION FOR HEALTHY AGEING (ENHANCE) PROJECT: PROTOCOL OF A TRIPLE BLINDED, RANDOMIZED CONTROLLED TRIAL	BMC Geriatr. 2020 Dec 10;20(1):532. doi: 10.1186/s12877-020-01900-5.
738	Debritu, N., et al.	Research protocol local ingredients-based supplementary food as an alternative to corn-soya blends plus for treating moderate acute malnutrition among children aged 6 to 59 months: a randomized controlled non-inferiority trial in Wolaita	BMC Public Health. 2019 Dec 16;19(1):1689. doi: 10.1186/s12889-019-8031-3
739	Davis, B.C., et al.	An Intensive Lifestyle Intervention to Treat Type 2 Diabetes in the Republic of the Marshall Islands: Protocol for a Randomized Controlled Trial.	Front Nutr. 2019 Jun 5;6:79. doi: 10.3389/fnut.2019.00079.
740	Davis, A. M., et al.	iAmHealthy: Rationale, design and application of a family-based mHealth pediatric obesity intervention for rural children	Contemp Clin Trials. 2019 Mar;78:20-26. doi: 10.1016/j.cct.2019.01.001
741	Datta, D., et al.	Zinc for infection prevention in sickle cell anemia (zips): Study protocol for a randomized placebo-controlled trial in ugandan children with sickle cell anemia	Trials. 2019 Jul 26;20(1):460. doi: 10.1186/s13063-019-3569-z.
742	Darvall, J., et al.	Chewing gum to treat postoperative nausea and emesis in female patients (CHEWY): rationale and design for a multicentre randomised trial	BMJ Open. 2019 Jun 12;9(6):e027505. doi: 10.1136/bmjopen-2018-027505
743	d'Unienville, N. M. A., et al.	Effects of almond, dried grape and dried cranberry consumption on endurance exercise performance, recovery and psychomotor speed: protocol of a randomised controlled trial	BMJ Open Sport Exerc Med. 2019 Aug 7;5(1):e000560. doi: 10.1136/bmjsem-2019-000560.
744	D'Almeida Preto, D., et al.	Impact of AferBio® on quality of life and chemotherapy toxicity in advanced lung cancer patients (AFERBIO study): Protocol study for a phase II randomized controlled trial	BMC Cancer. 2019 Apr 25;19(1):382. doi: 10.1186/s12885-019-5599-z.
746	Courel-Ibanez, J., et al.	Effects of beta-hydroxy-beta-methylbutyrate (HMB) supplementation in addition to multicomponent exercise in adults older than 70years living in nursing homes, a cluster randomized placebo-controlled trial: the HEAL study protocol	BMC Geriatr. 2019 Jul 5;19(1):188. doi: 10.1186/s12877-019-1200-5
747	Cocate, P.G., et al.	Calcium and vitamin D supplementation and/or periodontal therapy in the treatment of periodontitis among Brazilian pregnant women: protocol of a feasibility randomised controlled trial (the IMPROVE trial).	Pilot Feasibility Stud. 2019 Mar 5;5:38. doi: 10.1186/s40814-019-0417-6.
750	Cave, A. E., et al.	Efficacy of Cognition Support Formula® on cognitive function in older adults with subjective cognitive impairment: a protocol for a 26-week, randomised, double-blind, placebo-controlled trial	Trials. 2019 Jun 10;20(1):345. doi: 10.1186/s13063-019-3431-3.
751	Carneiro-Barrera, A., et al.	Interdisciplinary weight loss and lifestyle intervention for obstructive sleep apnoea in adults: rationale, design and methodology of the INTERAPNEA study	Nutrients. 2019 Sep 15;11(9):2227. doi: 10.3390/nu11092227
752	Byrne, C. S., et al.	A study protocol for a randomised crossover study evaluating the effect of diets differing in carbohydrate quality on ileal content and appetite regulation in healthy humans	F1000Res. 2019 Mar 5;8:258. doi: 10.12688/f1000research.17870.2
753	Buch, A., et al.	The effect of circuit resistance training, empagliflozin or "vegeterranean diet" on physical and metabolic function in older subjects with type 2 diabetes: a study protocol for a randomized control trial (CEV-65 trial).	BMC Geriatr. 2019 Aug 22;19(1):228. doi: 10.1186/s12877-019-1219-7.
754	Bjoernsbo KS, et al.	Salt Reduction Intervention in Families Investigating Metabolic, Behavioral and Health Effects of Targeted Intake Reductions: Study Protocol for a Four Months Three-Armed, Randomized, Controlled "Real-Life" Trial.	Int J Environ Res Public Health. 2019 Sep 21;16(19):3532. doi: 10.3390/ijerph16193532.
755	Bick, D., et al.	Protocol for a two-arm feasibility RCT to support postnatal maternal weight management and positive lifestyle behaviour in women from an ethnically diverse inner city population: The SWAN feasibility trial	Pilot Feasibility Stud. 2019 Oct 23;5:117. doi: 10.1186/s40814-019-0497-3
756	Bianchi, F., et al.	Replacing meat with alternative plant-based products (RE-MAPs): Protocol for a randomised controlled trial of a behavioural intervention to reduce meat consumption	BMJ Open. 2019 Jun 1;9(5):e027016. doi: 10.1136/bmjopen-2018-027016.
758	Belogianni, K., et al.	Rationale and Design of an Online Educational Program Using Game-Based Learning to Improve Nutrition and Physical Activity Outcomes Among University Students in the United Kingdom	J Am Coll Nutr. 2019 Jan;38(1):23-30. doi: 10.1080/07315724.2018.1476929
760	Beckerman, J. P., et al.	Communities for healthy living (CHL) – A family-centered childhood obesity prevention program integrated into Head Start services: Study protocol for a pragmatic cluster randomized trial	Contemp Clin Trials. 2019 Mar;78:34-45. doi: 10.1016/j.cct.2019.01.002
761	Barthow, C., et al.	Food 4 Health - He Oranga Kai: Assessing the efficacy, acceptability and economic implications of Lactobacillus rhamnosus HN001 and β-glucan to improve glycated haemoglobin, metabolic health, and general well-being in adults with pre-diabetes: Study protocol for a 2 × 2 factorial design, parallel group, placebo-controlled randomized controlled trial, with embedded qualitative study and economic a…	Trials. 2019 Jul 29;20(1):464. doi: 10.1186/s13063-019-3553-7.
763	Avedzi HM, et al.	Healthy Eating and Active Living for Diabetes-Glycemic Index (HEALD-GI): Protocol for a Pragmatic Randomized Controlled Trial.	JMIR Res Protoc. 2019 Mar 6;8(3):e11707. doi: 10.2196/11707.
764	Armstrong, B., et al.	CHAMP: A cluster randomized-control trial to prevent obesity in child care centers	Contemp Clin Trials. 2019 Nov;86:105849. doi: 10.1016/j.cct.2019.105849
766	Amrein, K., et al.	Effect of high-dose vitamin D3 on 28-day mortality in adult critically ill patients with severe vitamin D deficiency: A study protocol of a multicentre, placebo-controlled double-blind phase III RCT (the VITDALIZE study)	BMJ Open. 2019 Nov 12;9(11):e031083. doi: 10.1136/bmjopen-2019-031083.
767	Amiri, M., et al.	The effect of canola oil compared with sesame and sesame-canola oil on cardio-metabolic biomarkers in patients with type 2 diabetes: Design and research protocol of a randomized, triple-blind, three-way, crossover clinical trial	ARYA Atheroscler. 2019 Jul;15(4):168-178. doi: 10.22122/arya.v15i4.1940
768	Ahnfeldt, A. M., et al.	FortiColos - A multicentre study using bovine colostrum as a fortifier to human milk in very preterm infants: Study protocol for a randomised controlled pilot trial	Trials. 2019 May 22;20(1):279. doi: 10.1186/s13063-019-3367-7.
769	Aghamohammadi, D., et al.	The effects of probiotic Saccharomyces boulardii on the mental health, quality of life, fatigue, pain, and indices of inflammation and oxidative stress in patients with multiple sclerosis: Study protocol for a double-blind randomized controlled clinical trial	Trials. 2019 Jun 24;20(1):379. doi: 10.1186/s13063-019-3454-9
770	Aghajani, M. M. R., et al.	Effect of Ceratonia siliqua (Carob) syrup and vitamin E on sperm parameters, oxidative stress index and sex hormones in infertile men: Protocol for a randomized controlled trial	Caspian J Intern Med. 2019 Fall;10(4):452-457. doi: 10.22088/cjim.10.4.452
771	Adams, M. A., et al.	Design and rationale for evaluating salad bars and students’ fruit and vegetable consumption: A cluster randomized factorial trial with objective assessments	Contemp Clin Trials. 2019 Feb;77:37-45. doi: 10.1016/j.cct.2018.12.007.
772	Adam, M., et al.	The Philani MOVIE study: a cluster-randomized controlled trial of a mobile video entertainment-education intervention to promote exclusive breastfeeding in South Africa	BMC Health Serv Res. 2019 Apr 2;19(1):211. doi: 10.1186/s12913-019-4000-x.
773	Zhu, R., et al.	Decreasing the use of edible oils in China using WeChat and theories of behavior change: Study protocol for a randomized controlled trial	Trials. 2018 Nov 16;19(1):631. doi: 10.1186/s13063-018-3015-7.
774	Zang, S., et al.	Haptoglobin Genotype and Vitamin E Versus Placebo for the Treatment of Nondiabetic Patients with Nonalcoholic Steatohepatitis in China: A Multicenter, Randomized, Placebo-Controlled Trial Design	Adv Ther. 2018 Feb;35(2):218-231. doi: 10.1007/s12325-018-0670-8
775	Wong, E. Y. S., et al.	Physical activity and nutrition intervention for Singaporean women aged 50 years and above: Study protocol for a randomised controlled trial	Trials. 2018 Apr 27;19(1):257. doi: 10.1186/s13063-018-2562-2.
776	Wong, E. K. C., et al.	Thiamine versus placebo in older heart failure patients: Study protocol for a randomized controlled crossover feasibility trial (THIAMINE-HF)	Pilot Feasibility Stud. 2018 Sep 20;4:149. doi: 10.1186/s40814-018-0342-0.
777	Woessner, M. N., et al.	Effects of Dietary Inorganic Nitrate Supplementation on Exercise Performance in Patients With Heart Failure: Protocol for a Randomized, Placebo-Controlled, Cross-Over Trial	JMIR Res Protoc. 2018 Apr 6;7(4):e86. doi: 10.2196/resprot.8865
778	Winkvist, A., et al.	A randomized controlled cross-over trial investigating the effect of anti-inflammatory diet on disease activity and quality of life in rheumatoid arthritis: The Anti-inflammatory Diet in Rheumatoid Arthritis (ADIRA) study protocol	Nutr J. 2018 Apr 20;17(1):44. doi: 10.1186/s12937-018-0354-x.
780	Walsh, K., et a.	Modifying Intestinal Integrity and Micro Biome in Severe Malnutrition with Legume-Based Feeds (MIMBLE 2.0): protocol for a phase II refined feed and intervention trial.	Wellcome Open Res. 2018 Aug 2;3:95. doi: 10.12688/wellcomeopenres.14706.1.
781	Wahls, T., et al.	Dietary approaches to treat MS-related fatigue: Comparing the modified Paleolithic (Wahls Elimination) and low saturated fat (Swank) diets on perceived fatigue in persons with relapsing-remitting multiple sclerosis: Study protocol for a randomized controlled trial	Trials. 2018 Jun 4;19(1):309. doi: 10.1186/s13063-018-2680-x.
782	Vray, M., et al.	A multicenter, randomized controlled comparison of three renutrition strategies for the management of moderate acute malnutrition among children aged from 6 to 24 months (the MALINEA project)	Trials. 2018 Dec 4;19(1):666. doi: 10.1186/s13063-018-3027-3.
783	Vojciechowski AS,	Effects of physical training with the Nintendo Wii Fit Plus® and protein supplementation on musculoskeletal function and the risk of falls in pre-frail older women: Protocol for a randomized controlled clinical trial (the WiiProtein study).	Maturitas. 2018 May;111:53-60. doi: 10.1016/j.maturitas.2018.02.013.
784	Villani, A., et al.	A randomised controlled intervention study investigating the efficacy of carotenoid-rich fruits and vegetables and extra-virgin olive oil on attenuating sarcopenic symptomology in overweight and obese older adults during energy intake restriction: protocol paper	BMC Geriatr. 2018 Jan 5;18(1):2. doi: 10.1186/s12877-017-0700-4
786	van den Helder, J., et al.	A digitally supported home-based exercise training program and dietary protein intervention for community dwelling older adults: protocol of the cluster randomised controlled VITAMIN trial	BMC Geriatr. 2018 Aug 14;18(1):183. doi: 10.1186/s12877-018-0863-7
787	Tripolt, N. J., et al.	Intermittent Fasting (Alternate Day Fasting) in Healthy, Non-obese Adults: Protocol for a Cohort Trial with an Embedded Randomized Controlled Pilot Trial	Adv Ther. 2018 Aug;35(8):1265-1283. doi: 10.1007/s12325-018-0746-5.
789	Thomson, H., et al.	Protocol for a clinical trial of text messaging in addition to standard care versus standard care alone in prevention of type 2 diabetes through lifestyle modification in India and the UK	BMC Endocr Disord. 2018 Sep 10;18(1):63. doi: 10.1186/s12902-018-0293-8.
790	Templemam, I., et al.	Intermittent fasting, energy balance and associated health outcomes in adults: study protocol for a randomised controlled trial.	Trials. 2018 Feb 2;19(1):86. doi: 10.1186/s13063-018-2451-8
791	Taheri, S., et al.	Diabetes Intervention Accentuating Diet and Enhancing Metabolism (DIADEM-I): a randomised controlled trial to examine the impact of an intensive lifestyle intervention consisting of a low-energy diet and physical activity on body weight and metabolism in early type 2 diabetes mellitus: study protocol for a randomized controlled trial	Trials. 2018 May 21;19(1):284. doi: 10.1186/s13063-018-2660-1.
792	Taheri, S., et al.	Intervention using vitamin D for elevated urinary albumin in type 2 diabetes mellitus (IDEAL-2 Study): Study protocol for a randomised controlled trial	Trials. 2018 Apr 17;19(1):230. doi: 10.1186/s13063-018-2616-5.
793	Symons Downs, D., et al.	Individually Tailored, Adaptive Intervention to Manage Gestational Weight Gain: Protocol for a Randomized Controlled Trial in Women With Overweight and Obesity	JMIR Res Protoc. 2018 Jun 8;7(6):e150. doi: 10.2196/resprot.9220.
795	Stefanaki, C., et al.	The impact of probiotics’ administration on glycemic control, body composition, gut microbiome, mitochondria, and other hormonal signals in adolescents with prediabetes – A randomized, controlled trial study protocol	Contemp Clin Trials Commun. 2018 Jun 2;11:55-62. doi: 10.1016/j.conctc.2018.06.002
798	Serrano, P. E., et al.	Perioperative Optimization With Nutritional Supplements in Patients Undergoing Gastrointestinal Surgery for Cancer (PROGRESS): Protocol for a Feasibility Randomized Controlled Trial	JMIR Res Protoc. 2018 Oct 31;7(10):e10491. doi: 10.2196/10491
799	Savage, J. S., et al.	A patient-centered, coordinated care approach delivered by community and pediatric primary care providers to promote responsive parenting: Pragmatic randomized clinical trial rationale and protocol	BMC Pediatr. 2018 Sep 4;18(1):293. doi: 10.1186/s12887-018-1263-z.
800	Sanchez-Aguadero, N., et al.	Effectiveness of an intensive intervention to improve lifestyles in people with intermediate cardiovascular risk (DATE study): Study protocol for a randomized controlled trial	J Adv Nurs. 2018 Apr;74(4):957-967. doi: 10.1111/jan.13503
801	Salvy, S. J., et al.	Habit formation intervention to prevent obesity in low-income preschoolers and their mothers: A randomized controlled trial protocol	Contemp Clin Trials. 2018 Jul;70:88-98. doi: 10.1016/j.cct.2018.05.015
802	Salvo, V., et al.	Mindfulness as a complementary intervention in the treatment of overweight and obesity in primary health care: study protocol for a randomised controlled trial	Trials. 2018 May 11;19(1):277. doi: 10.1186/s13063-018-2639-y
805	Recio-Rodriguez, J. I., et al.	EVIDENT 3 Study: A randomized, controlled clinical trial to reduce inactivity and caloric intake in sedentary and overweight or obese people using a smartphone application: Study protocol	Medicine (Baltimore). 2018 Jan;97(2):e9633. doi: 10.1097/MD.0000000000009633.
806	Rashid, M., et al.	Use of monomeric and oligomeric flavanols in the dietary management of patients with type 2 diabetes mellitus and microalbuminuria (FLAVA trial): study protocol for a randomized controlled trial.	Trials. 2018 Jul 16;19(1):379. doi: 10.1186/s13063-018-2762-9.
808	Pothier, K., et al.	A web-based multidomain lifestyle intervention with connected devices for older adults: research protocol of the eMIND pilot randomized controlled trial	Aging Clin Exp Res. 2018 Sep;30(9):1127-1135. doi: 10.1007/s40520-018-0897-x.
809	Persaud, N., et al.	Xylitol for the prevention of acute otitis media episodes in children aged 2-4 years: protocol for a pragmatic randomised controlled trial	BMJ Open. 2018 Aug 5;8(8):e020941. doi: 10.1136/bmjopen-2017-020941.
810	Perreault, M., et al.	Structured diet and exercise guidance in pregnancy to improve health in women and their offspring: study protocol for the Be Healthy in Pregnancy (BHIP) randomized controlled trial	Trials. 2018 Dec 19;19(1):691. doi: 10.1186/s13063-018-3065-x.
811	Peeters, F. E. C. M., et al.	Bicuspid Aortic Valve Stenosis and the Effect of Vitamin K2 on Calcification Using 18F-Sodium Fluoride Positron Emission Tomography/Magnetic Resonance: The BASIK2 Rationale and Trial Design	Nutrients. 2018 Mar 21;10(4):386. doi: 10.3390/nu10040386.
814	Ooi, J. Y., et al.	A cluster randomised controlled trial of a sugar-sweetened beverage intervention in secondary schools: Pilot study protocol	Nutr Health. 2018 Aug 2:260106018791856. doi: 10.1177/0260106018791856
816	Nygård LAK, et al.	Nutrition and physical performance in older people-effects of marine protein hydrolysates to prevent decline in physical performance: a randomised controlled trial protocol.	BMJ Open. 2018 Oct 8;8(10):e023845. doi: 10.1136/bmjopen-2018-023845.
817	Norris, K. C., et al.	Rationale and design of a placebo controlled randomized trial to assess short term, high-dose oral cholecalciferol on select laboratory and genomic responses in African Americans with hypovitaminosis D	Contemp Clin Trials. 2018 Sep;72:20-25. doi: 10.1016/j.cct.2018.07.006
818	Nioi, A., et al.	A randomised control crossover trial of a theory based intervention to improve sun-safe and healthy behaviours in construction workers: study protocol	BMC Public Health. 2018 Feb 15;18(1):259. doi: 10.1186/s12889-018-5164-8.
819	Nakao, K., et al.	Effect of eicosapentaenoic acid/docosahexaenoic acid on coronary high-intensity plaques detected with non-contrast T1-weighted imaging (the AQUAMARINE EPA/DHA study): study protocol for a randomized controlled trial	Trials. 2018 Jan 8;19(1):12. doi: 10.1186/s13063-017-2353-1.
820	Musa, A. F., et al.	Hypotheses, rationale, design, and methods for evaluation of a randomized controlled trial using tocotrienol, an isomer of vitamin e derived from palm oil, on the prevention of atrial fibrillation after coronary artery bypass grafting surgery	F1000Research 7:215.DOI:10.12688/f1000research.12912.2
821	Motamed, S., et al.	Evaluation of the Efficacy of Vitamin D Supplementation With Two Different Doses During Pregnancy on Maternal and Cord Blood Vitamin D Status, Metabolic, Inflammatory and Oxidative Stress Biomarkers, and Maternal and Neonatal Outcomes: a Study Protocol	BMC Pregnancy Childbirth. 2020; 20: 619.doi: 10.1186/s12884-020-03311-1
822	Morrill, K. E., et al.	Feasibility and acceptability of a beverage intervention for Hispanic adults: A protocol for a pilot randomized controlled trial	Nutr J. 2018 Feb 9;17(1):16. doi: 10.1186/s12937-018-0329-y.
823	Morel, V., et al.	Preventive effect of oral magnesium in postmastectomy pain: Protocol for a randomised, double-blind, controlled clinical trial	BMJ Open. 2018 Oct 4;8(9):e017986. doi: 10.1136/bmjopen-2017-017986.
824	Misra, A., et al.	Effect of breastfeeding education and support intervention (BFESI) versus routine care on timely initiation and exclusive breastfeeding in southwest Ethiopia: study protocol for a cluster randomized controlled trial	BMC Pediatr. 2018 Sep 26;18(1):313. doi: 10.1186/s12887-018-1278-5.
825	Ming, J., et al.	Effectiveness and safety of bifidobacteria and berberine in people with hyperglycemia: study protocol for a randomized controlled trial.	Trials. 2018 Jan 26;19(1):72. doi: 10.1186/s13063-018-2438-5.
826	Minana, G., et al.	Changes in myocardial iron content following administration of intravenous iron (Myocardial-IRON): Study design	Clin Cardiol. 2018 Jun;41(6):729-735. doi: 10.1002/clc.2295
827	Michos, E. D., et al.	Rationale and design of the Study To Understand Fall Reduction and Vitamin D in You (STURDY): A randomized clinical trial of Vitamin D supplement doses for the prevention of falls in older adults	Contemp Clin Trials. 2018 Oct;73:111-122. doi: 10.1016/j.cct.2018.08.004.
828	Menezes, M. C. D., et al.	Promoting fruit and vegetable consumption: Methodological protocol of a randomized controlled community trial	Clin Trials Commun. 2018 Apr 5;10:131-136. doi: 10.1016/j.conctc.2018.04.003.
829	McGuire, W., et al.	Summary Protocol for a Multi-Centre Randomised Controlled Trial of Enteral Lactoferrin Supplementation in Newborn Very Preterm Infants (ELFIN)	Neonatology. 2018;114(2):142-148. doi: 10.1159/000488927.
831	Martin-Iglesias, S., et al.	Effectiveness of an educational group intervention in primary healthcare for continued exclusive breast-feeding: PROLACT study	BMC Pregnancy Childbirth. 2018 Feb 26;18(1):59. doi: 10.1186/s12884-018-1679-3.
832	Martin, A., et al.	Protocol for the Lactoferrin Infant Feeding Trial (LIFT): a randomised trial of adding lactoferrin to the feeds of very-low birthweight babies prior to hospital discharge	BMJ Open. 2018 Oct 2;8(10):e023044. doi: 10.1136/bmjopen-2018-023044.
834	Mann, J.D., et al.	A sixteen-week three-armed, randomized, controlled trial investigating clinical and biochemical effects of targeted alterations in dietary linoleic acid and n-3 EPA+DHA in adults with episodic migraine: Study protocol.	Prostaglandins Leukot Essent Fatty Acids. 2018 Jan;128:41-52. doi: 10.1016/j.plefa.2017.11.002.
836	Malden, S., et al.	Adapting the ToyBox obesity prevention intervention for use in Scottish preschools: Protocol for a feasibility cluster randomised controlled trial	BMJ Open. 2018 Oct 27;8(10):e023707. doi: 10.1136/bmjopen-2018-023707.
837	Lukasik, J. and H. Szajewska	Effect of a multispecies probiotic on reducing the incidence of antibiotic- associated diarrhoea in children: a protocol for a randomised controlled trial	BMJ Open. 2018 Jun 4;8(5):e021214. doi: 10.1136/bmjopen-2017-021214.
838	Lowe, N. M., et al.	Examining the effectiveness of consuming flour made from agronomically biofortified wheat (Zincol-2016/NR-421) for improving Zn status in women in a low-resource setting in Pakistan: Study protocol for a randomised, double-blind, controlled cross-over trial (BiZiFED)	BMJ Open. 2018 Apr 17;8(4):e021364. doi: 10.1136/bmjopen-2017-021364.
839	Lindholt JS, et al.	Effects of menaquinone-7 supplementation in patients with aortic valve calcification: study protocol for a randomised controlled trial.	BMJ Open. 2018 Aug 23;8(8):e022019. doi: 10.1136/bmjopen-2018-022019.
841	Kubik, M. Y., et al.	School-based secondary prevention of overweight and obesity among 8- to 12-year old children: Design and sample characteristics of the SNAPSHOT trial	Contemp Clin Trials. 2018 Dec;75:9-18. doi: 10.1016/j.cct.2018.10.011.
842	Komiyama, M., et al.	The effects of dietary instruction on cardiovascular risk markers after smoking cessation: Study protocol for a multicenter randomized controlled trial in Japan	Trials. 2018 Oct 4;19(1):538. doi: 10.1186/s13063-018-2919-6
843	Kirkham, A. A., et al.	Rationale and design of the Caloric Restriction and Exercise protection from Anthracycline Toxic Effects (CREATE) study: A 3-arm parallel group phase II randomized controlled trial in early breast cancer	BMC Cancer. 2018 Sep 3;18(1):864. doi: 10.1186/s12885-018-4778-7.
844	Kh, et al.	The impact of DocosaHexaenoic Acid supplementation during pregnancy and lactation on Neurodevelopment of the offspring in India (DHANI): Trial protocol	BMC Pediatr. 2018 Aug 4;18(1):261. doi: 10.1186/s12887-018-1225-5.
845	Kaur, J., et al.	Protocol for a cluster randomised controlled trial on information technology-enabled nutrition intervention among urban adults in Chandigarh (India): SMART eating trial.	Glob Health Action. 2018;11(1):1419738. doi: 10.1080/16549716.2017.1419738.
846	Kadiyala, S., et al.	Upscaling Participatory Action and Videos for Agriculture and Nutrition (UPAVAN) trial comparing three variants of a nutrition-sensitive agricultural extension intervention to improve maternal and child nutritional outcomes in rural Odisha, India: study protocol for a cluster randomised controlled trial	Trials. 2018 Mar 9;19(1):176. doi: 10.1186/s13063-018-2521-y
847	Jolly, K., et al.	Protocol for a feasibility trial for improving breast feeding initiation and continuation: Assets-based infant feeding help before and after birth (ABA)	BMJ Open. 2018 Jan 23;8(1):e019142. doi: 10.1136/bmjopen-2017-019142
848	Jin, X. Z., et al.	Brief intervention on Smoking, Nutrition, Alcohol and Physical (SNAP) inactivity for smoking relapse prevention after release from smoke-free prisons: a study protocol for a multicentre, investigator-blinded, randomised controlled trial	BMJ Open. 2018 Oct 18;8(10):e021326. doi: 10.1136/bmjopen-2017-021326.
849	Jeong, S., et al.	A randomized, double-blind, placebo-controlled trial investigating cholesterol-lowering effects and safety of yellow yeast rice in adults with mild to moderate hypercholesterolemia A study protocol	Medicine (Baltimore). 2018 Jul;97(30):e11634. doi: 10.1097/MD.0000000000011634.
850	Jakola, A.S., et al.	Disulfiram repurposing combined with nutritional copper supplement as add-on to chemotherapy in recurrent glioblastoma (DIRECT): Study protocol for a randomized controlled trial.	F1000Res. 2018 Nov 15;7:1797. doi: 10.12688/f1000research.16786.1.
851	Jadczak, A. D., et al.	The EXPRESS Study: Exercise and Protein Effectiveness Supplementation Study supporting autonomy in community dwelling frail older people study protocol for a randomized controlled pilot and feasibility study	Pilot Feasibility Stud. 2017 Jul 6;4:8. doi: 10.1186/s40814-017-0156-5.
852	Itsiopoulos, C., et al.	The AUStralian MEDiterranean Diet Heart Trial (AUSMED Heart Trial): A randomized clinical trial in secondary prevention of coronary heart disease in a multiethnic Australian population: Study protocol	Am Heart J. 2018 Sep;203:4-11. doi: 10.1016/j.ahj.2018.05.010.
853	Islam, M. M., et al.	Study protocol for a randomized, double-blind, community-based efficacy trial of various doses of zinc in micronutrient powders or tablets in young Bangladeshi children	Nutrients. 2018 Jan 26;10(2):132. doi: 10.3390/nu10020132.
855	Huda, T. M., et al.	A community-based cluster randomised controlled trial in rural Bangladesh to evaluate the impact of the use of iron-folic acid supplements early in pregnancy on the risk of neonatal mortality: the Shonjibon trial	BMC Public Health. 2018 Jul 3;18(1):816. doi: 10.1186/s12889-018-5713-1
857	Heerman, W. J., et al.	Competency Based Approach to Community Health (COACH): The methods of a family-centered, community-based, individually adaptive obesity randomized trial for pre-school child-parent pairs	Contemp Clin Trials. 2018 Oct;73:1-7. doi: 10.1016/j.cct.2018.08.006.
858	Hanna, L., et al.	Effect of early and intensive nutrition care, delivered via telephone or mobile application, on quality of life in people with upper gastrointestinal cancer: Study protocol of a randomised controlled trial	BMC Cancer. 2018 Jul 3;18(1):707. doi: 10.1186/s12885-018-4595-z.
859	Haidari, F., et al.	Effect of a high-protein diet with β-cryptoxanthin supplementation on metabolic risk factors, oxidative and inflammatory biomarkers in non-alcoholic fatty liver disease (NAFLD): Study protocol for a randomized controlled clinical trial	Trials. 2018 Nov 16;19(1):634. doi: 10.1186/s13063-018-3014-8.
861	Guertin, M. H., et al.	Effects of concentrated long-chain omega-3 polyunsaturated fatty acid supplementation before radical prostatectomy on prostate cancer proliferation, inflammation, and quality of life: Study protocol for a phase IIb, randomized, double-blind, placebo-controlled trial	BMC Cancer. 2018 Jan 10;18(1):64. doi: 10.1186/s12885-017-3979-9
862	Grönstedt, H., et al.	A study protocol of Older Person's Exercise and Nutrition Study (OPEN) - a sit-to-stand activity combined with oral protein supplement - effects on physical function and independence: a cluster randomized clinical trial	BMC Geriatr. 2018 Jun 7;18(1):138. doi: 10.1186/s12877-018-0824-1.
863	Gnatienko, N., et al.	Design of a randomized controlled trial of zinc supplementation to improve markers of mortality and HIV disease progression in HIV-positive drinkers in St. Petersburg, Russia	HIV Clin Trials. 2018 Jun;19(3):101-111. doi: 10.1080/15284336.2018.1459344.
864	Garmendia, M. L., et al.	Effectiveness on maternal and offspring metabolic control of a home-based dietary counseling intervention and DHA supplementation in obese/overweight pregnant women (MIGHT study): A randomized controlled trial—Study protocol	Contemp Clin Trials. 2018 Jul;70:35-40. doi: 10.1016/j.cct.2018.05.007.
865	Garcia, D.O., et al.	A gender- and culturally-sensitive weight loss intervention for Hispanic males: The ANIMO randomized controlled trial pilot study protocol and recruitment methods.	Contemp Clin Trials Commun. 2018 Feb 9;9:151-163. doi: 10.1016/j.conctc.2018.01.010.
866	Gade, J., et al.	Protein-enriched, milk-based supplement to counteract sarcopenia in acutely ill geriatric patients offered resistance exercise training during and after hospitalisation: Study protocol for a randomised, double-blind, multicentre trial	BMJ Open. 2018 Feb 1;8(2):e019210. doi: 10.1136/bmjopen-2017-019210.
867	Furness, K., et al.	A process and mechanism of action evaluation of the effect of early and intensive nutrition care, delivered via telephone or mobile application, on quality of life in people with upper gastrointestinal cancer: A study protocol 11 Medical and Health Sciences 1117 Public Health and Health Services	BMC Cancer. 2018 Nov 29;18(1):1181. doi: 10.1186/s12885-018-5089-8.
868	Föcker, M., et al.	Effect of an vitamin D deficiency on depressive symptoms in child and adolescent psychiatric patients - a randomized controlled trial: Study protocol	BMC Psychiatry. 2018 Mar 1;18(1):57. doi: 10.1186/s12888-018-1637-7.
869	Flores-Peña, Y., et al.	Study protocol: intervention in maternal perception of preschoolers' weight among Mexican and Mexican-American mothers	BMC Public Health. 2018 May 30;18(1):669. doi: 10.1186/s12889-018-5536-0
870	El-Damanawi, R., et al.	Randomised controlled trial of high versus ad libitum water intake in patients with autosomal dominant polycystic kidney disease: rationale and design of the DRINK feasibility trial	BMJ Open. 2018 May 9;8(5):e022859. doi: 10.1136/bmjopen-2018-022859.
871	Ebbeling, C. B., et al.	A randomized study of dietary composition during weight-loss maintenance: Rationale, study design, intervention, and assessment	Contemp Clin Trials. 2018 Feb;65:76-86. doi: 10.1016/j.cct.2017.12.004
872	Duncan, M. J., et al.	Examining the efficacy of a multicomponent m-Health physical activity, diet and sleep intervention for weight loss in overweight and obese adults: Randomised controlled trial protocol	BMJ Open. 2018 Oct 30;8(10):e026179. doi: 10.1136/bmjopen-2018-026179
873	dos Santos, E. M., et al.	Whey protein supplementation for the preservation of mass and muscular strength of patients with heart failure: study protocol for a randomized controlled trial	Trials. 2018 Aug 8;19(1):431. doi: 10.1186/s13063-018-2811-4.
874	Doola, R. e., et al.	Diabetes-Specific Formulae Versus Standard Formulae as Enteral Nutrition to Treat Hyperglycemia in Critically Ill Patients: Protocol for a Randomized Controlled Feasibility Trial	JMIR Res Protoc. 2018 Apr 9;7(4):e90. doi: 10.2196/resprot.9374
875	Dodd, J. M., et al.	Optimising gestational weight gain and improving maternal and infant health outcomes through antenatal dietary, lifestyle and physical activity advice: The OPTIMISE randomised controlled trial protocol	BMJ Open. 2018 Feb 20;8(2):e019583. doi: 10.1136/bmjopen-2017-019583.
877	Davis, D., et al.	Optimizing Gestational Weight Gain With the Eating4Two Smartphone App: Protocol for a Randomized Controlled Trial	JMIR Res Protoc. 2018 May 30;7(5):e146. doi: 10.2196/resprot.9920
878	Cutler, D. A., et al.	A randomized controlled trial comparing lifestyle intervention to letrozole for ovulation in women with polycystic ovary syndrome: A study protocol	Trials. 2018 Nov 16;19(1):632. doi: 10.1186/s13063-018-3009-5
879	Coscia, A., et al.	Nutritional adequacy of a novel human milk fortifier from donkey milk in feeding preterm infants: Study protocol of a randomized controlled clinical trial	Nutr J. 2018 Jan 9;17(1):6. doi: 10.1186/s12937-017-0308-8
880	Colin-Ramirez, E., et al.	Rationale and design of the Study of Dietary Intervention Under 100 MMOL in Heart Failure (SODIUM-HF)	Am Heart J. 2018 Nov;205:87-96. doi: 10.1016/j.ahj.2018.08.005.
881	Chen, X., et al.	Efficacy and safety of Hou Gu Mi Xi on spleen Qi deficiency in patients with nonorganic gastrointestinal disorders: Protocol for a multicenter, randomized, placebo-controlled trial	Evid Based Complement Alternat Med. 2018 Dec 2;2018:1980491. doi: 10.1155/2018/1980491
882	Chagas, C.M.D.S, et al	Rango Cards, a digital game designed to promote a healthy diet: a randomized study protocol.	BMC Public Health. 2018 Jul 24;18(1):910. doi: 10.1186/s12889-018-5848-0.
883	Borg, B., et al.	Randomised controlled trial to test the effectiveness of a locally-produced ready-to-use supplementary food (RUSF) in preventing growth faltering and improving micronutrient status for children under two years in Cambodia: A study protocol	Nutr J. 2018 Mar 16;17(1):39. doi: 10.1186/s12937-018-0346-x
884	Bonham, M. P., et al.	Does modifying the timing of meal intake improve cardiovascular risk factors? Protocol of an Australian pilot intervention in night shift workers with abdominal obesity	BMJ Open. 2018 Mar 14;8(3):e020396. doi: 10.1136/bmjopen-2017-020396.
885	Boer, I. H. d., et al.	Vitamin D and omega-3 trial to prevent and treat diabetic kidney disease: rationale, design, and baseline characteristics	Contemp Clin Trials. 2018 Nov;74:11-17. doi: 10.1016/j.cct.2018.09.014.
886	Boels, A.M.,et al	Effectiveness of diabetes self-management education via a smartphone application in insulin treated type 2 diabetes patients - design of a randomised controlled trial ('TRIGGER study').	BMC Endocr Disord. 2018 Oct 22;18(1):74. doi: 10.1186/s12902-018-0304-9
887	Bloomfield, F. H., et al.	The DIAMOND trial - DIfferent Approaches to MOderate & late preterm Nutrition: Determinants of feed tolerance, body composition and development: protocol of a randomised trial	BMC Pediatr. 2018 Jul 7;18(1):220. doi: 10.1186/s12887-018-1195-7.
888	Blomkvist, E. A. M., et al.	A cluster randomized web-based intervention trial to reduce food neophobia and promote healthy diets among oneyear-old children in kindergarten: study protocol	BMC Pediatr. 2018 Jul 14;18(1):232. doi: 10.1186/s12887-018-1206-8
889	Blampied, M., et al.	Study Protocol for a Randomized Double Blind, Placebo Controlled Trial Exploring the Effectiveness of a Micronutrient Formula in Improving Symptoms of Anxiety and Depression	Medicines (Basel). 2018 Jun 14;5(2):56. doi: 10.3390/medicines5020056
891	Beleigoli, A. M., et al.	Online platform for healthy weight loss in adults with overweight and obesity - the "POEmaS" project: a randomized controlled trial	BMC Public Health. 2018 Aug 1;18(1):945. doi: 10.1186/s12889-018-5882-y.
892	Beer-Borst, S., et al.	Study design and baseline characteristics of a combined educational and environmental intervention trial to lower sodium intake in Swiss employees	BMC Public Health. 2018 Apr 2;18(1):421. doi: 10.1186/s12889-018-5366-0
893	M., M., et al.	Leucine and ACE inhibitors as therapies for sarcopenia (LACE trial): Study protocol for a randomised controlled trial	Trials. 2018 Jan 4;19(1):6. doi: 10.1186/s13063-017-2390-9
894	Baert, A., et al.	A Personal Decision Support System for Heart Failure Management (HeartMan): study protocol of the HeartMan randomized controlled trial	BMC Cardiovasc Disord. 2018 Sep 27;18(1):186. doi: 10.1186/s12872-018-0921-2.
895	Arrizabalaga-López, M., et al.	A randomised controlled trial of a program based on the theory of planned behavior to promote fruit and vegetable intake among schoolchildren: PROFRUVE study protocol	BMC Public Health. 2018 Jul 4;18(1):827. doi: 10.1186/s12889-018-5748-3.
896	Alyousif, Z., et al.	The effects of Bifidobacterium animalis ssp. lactis B94 on gastrointestinal wellness in adults with Prader-Willi syndrome: Study protocol for a randomized controlled trial	Trials. 2018 Apr 27;19(1):256. doi: 10.1186/s13063-018-2648-x.
897	Alrushud, A. S., et al.	Effect of a combined programme of dietary restriction and physical activity on the physical function and body composition of obese middle-aged and older adults with knee OA (DRPA): protocol for a feasibility study	BMJ Open. 2018 Dec 14;8(12):e021051. doi: 10.1136/bmjopen-2017-021051
898	Aghasi, M., et al	The effects of green cardamom supplementation on blood glucose, lipids profile, oxidative stress, sirtuin-1 and irisin in type 2 diabetic patients: a study protocol for a randomized placebo-controlled clinical trial.	BMC Complement Altern Med. 2018 Jan 17;18(1):18. doi: 10.1186/s12906-017-2068-6
900	Humphrey, J. H, et al.	The Sanitation Hygiene Infant Nutrition Efficacy (SHINE) trial: rationale, design, and methods	Clin Infect Dis. 2015 Dec 15;61 Suppl 7(Suppl 7):S685-702. doi: 10.1093/cid/civ844.
901	Adab, P., et al.	A cluster-randomised controlled trial to assess the effectiveness and cost-effectiveness of a childhood obesity prevention programme delivered through schools, targeting 6-7 year old children: the WAVES study protocol	BMC Public Health. 2015 May 13;15:488. doi: 10.1186/s12889-015-1800-8
902	Ahmad, S. M., et al.	The effect of postpartum vitamin A supplementation on breast milk immune regulators and infant immune functions: Study protocol of a randomized, controlled trial	Trials. 2015 Mar 31;16:129. doi: 10.1186/s13063-015-0654-9
904	Allen, K. J., et al.	VITALITY trial: protocol for a randomised controlled trial to establish the role of postnatal vitamin D supplementation in infant immune health	BMJ Open. 2015 Dec 16;5(12):e009377. doi: 10.1136/bmjopen-2015-009377.
905	Assor, E., et al.	Design of a dietary intervention to assess the impact of a gluten-free diet in a population with type 1 Diabetes and Celiac Disease	BMC Gastroenterol. 2015 Dec 21;15:181. doi: 10.1186/s12876-015-0413-0
906	Blackford, K., et al.	A randomised controlled trial of a physical activity and nutrition program targeting middle-aged adults at risk of metabolic syndrome in a disadvantaged rural community	BMC Public Health. 2015 Mar 25;15:284. doi: 10.1186/s12889-015-1613-9
907	Bloomfield, F. H., et al.	The ProVIDe study: the impact of protein intravenous nutrition on development in extremely low birthweight babies	BMC Pediatr. 2015 Aug 26;15:100. doi: 10.1186/s12887-015-0411-y
908	Brewer, L. C., et al.	The use of virtual world-based cardiac rehabilitation to encourage healthy lifestyle choices among cardiac patients: intervention development and pilot study protocol	JMIR Res Protoc. 2015 Apr 8;4(2):e39. doi: 10.2196/resprot.4285.
909	Britton, B., et al.	Eating As Treatment (EAT) study protocol: A stepped-wedge, randomised controlled trial of a health behaviour change intervention provided by dietitians to improve nutrition in patients with head and neck cancer undergoing radiotherapy	BMJ Open. 2015 Jul 31;5(7):e008921. doi: 10.1136/bmjopen-2015-008921.
910	Chasan-Taber, L., et al.	Proyecto Mamá: a lifestyle intervention in overweight and obese Hispanic women: a randomised controlled trial – study protocol	. BMC Pregnancy Childbirth. 2015 Jul 30;15:157. doi: 10.1186/s12884-015-0575-3.
911	Daly, R. M., et al.	The effects of a protein enriched diet with lean red meat combined with a multi-modal exercise program on muscle and cognitive health and function in older adults: Study protocol for a randomised controlled trial	Trials. 2015 Aug 8;16:339. doi: 10.1186/s13063-015-0884-x.
912	de Courten, B., et al.	Dietary Advanced Glycation End Products Consumption as a Direct Modulator of Insulin Sensitivity in Overweight Humans: A Study Protocol for a Double-Blind, Randomized, Two Period Cross-Over Trial	JMIR Res Protoc. 2015 Jul 29;4(3):e93. doi: 10.2196/resprot.4552.
913	de Courten, B., et al.	Vitamin D supplementation for the prevention of type 2 diabetes in overweight adults: study protocol for a randomized controlled trial	Trials. 2015 Aug 7;16:335. doi: 10.1186/s13063-015-0851-6.
914	de Koning, E. J., et al.	Vitamin D supplementation to prevent depression and poor physical function in older adults: Study protocol of the D-Vitaal study, a randomized placebo-controlled clinical trial	BMC Geriatr. 2015 Nov 19;15:151. doi: 10.1186/s12877-015-0148-3.
915	Dordevic, A. L., et al.	Study protocol: evaluation of 'JenMe', a commercially-delivered weight management program for adolescents: a randomised controlled trial	BMC Public Health. 2015 Jun 19;15:563. doi: 10.1186/s12889-015-1923-y.
916	Eneli, I. U., et al.	Rationale and design of the Feeding Dynamic Intervention (FDI) study for self-regulation of energy intake in preschoolers	Contemp Clin Trials. 2015 Mar;41:325-34. doi: 10.1016/j.cct.2015.01.006.
917	Evans, E. H., et al.	The NULevel trial of a scalable, technology-assisted weight loss maintenance intervention for obese adults after clinically significant weight loss: study protocol for a randomised controlled trial	Trials. 2015 Sep 22;16:421. doi: 10.1186/s13063-015-0931-7
920	Fiori, C. Z., et al.	Effect of diuretics and sodium-restricted diet on sleep apnea severity: Study protocol for a randomized controlled trial	Trials. 2015 Apr 25;16:188. doi: 10.1186/s13063-015-0699-9.
921	Fivez, T., et al	Impact of withholding early parenteral nutrition completing enteral nutrition in pediatric critically ill patients (PEPaNIC trial): study protocol for a randomized controlled trial	Trials. 2015 May 1;16:202. doi: 10.1186/s13063-015-0728-8.
922	Ghio, A. J.	The IRONMAN trial: a protocol for a multicentre randomised placebo-controlled trial of intravenous iron in intensive care unit patients with anaemia	Crit Care Resusc. 2014 Dec;16(4):285-90.
923	Gibson, C. A., et al.	A televideo exercise and nutrition program for children with acute lymphoblastic leukemia in maintenance therapy: Design and methods	Open Access Journal of Clinical Trials, 7:, 77-84, DOI: 10.2147/OAJCT.S83292
924	Guerrero, Y., et al.	Train High Eat Low for Osteoarthritis study (THE LO study): protocol for a randomized controlled trial	J Physiother. 2015 Oct;61(4):217. doi: 10.1016/j.jphys.2015.05.020.
925	Harding, J. E., et al.	Randomised trial of neonatal hypoglycaemia prevention with oral dextrose gel (hPOD): Study protocol	BMC Pediatr. 2015 Sep 16;15:120. doi: 10.1186/s12887-015-0440-6.
926	Hardman, R. J., et al.	A randomised controlled trial investigating the effects of Mediterranean diet and aerobic exercise on cognition in cognitively healthy older people living independently within aged care facilities: The Lifestyle Intervention in Independent Living Aged Care (LIILAC) study protocol [ACTRN12614001133628]	Nutr J. 2015 May 24;14:53. doi: 10.1186/s12937-015-0042-z.
927	Hartley, M., et al.	Comparing the effects of sun exposure and vitamin D supplementation on vitamin D insufficiency, and immune and cardio-metabolic function: the Sun Exposure and Vitamin D Supplementation (SEDS) Study.	BMC Public Health. 2015 Feb 10;15:115. doi: 10.1186/s12889-015-1461-7.
928	Hingle, M. D., et al.	The EPIC Kids Study: a randomized family-focused YMCA-based intervention to prevent type 2 diabetes in at-risk youth	BMC Public Health. 2015 Dec 18;15:1253. doi: 10.1186/s12889-015-2595-3.
929	Holden, R. M., et al.	Inhibiting the progression of arterial calcification with vitamin K in HemoDialysis patients (iPACK-HD) trial: Rationale and study design for a randomized trial of vitamin K in patients with end stage kidney disease	Can J Kidney Health Dis. 2015 May 1;2:17. doi: 10.1186/s40697-015-0053-x.
930	Jane, M., et al	Using new technologies to promote weight management: a randomised controlled trial study protocol. B	MC Public Health. 2015 May 27;15:509. doi: 10.1186/s12889-015-1849-4.
931	Karamat, F. A., et al.	The acute effect of beta-guanidinopropionic acid versus creatine or placebo in healthy men (ABC Trial): Study protocol for a randomized controlled trial	Trials. 2015 Feb 22;16:56. doi: 10.1186/s13063-015-0581-9.
932	Keshtkar, A., et al.	Community interventional trial (CITFOMIST) of vitamin D fortified versus non-fortified milk on serum levels of 25(OH) D in the students of Tehran: Study protocol	Arch Iran Med. 2015 May;18(5):272-6.
933	Knight, A., et al.	A randomised controlled intervention trial evaluating the efficacy of a Mediterranean dietary pattern on cognitive function and psychological wellbeing in healthy older adults: the MedLey study	BMC Geriatr. 2015 Apr 28;15:55. doi: 10.1186/s12877-015-0054-8
934	Lakshman, R., et al.	Effectiveness of a behavioural intervention to prevent excessive weight gain during infancy (The Baby Milk Trial): Study protocol for a randomised controlled trial	Trials. 2015 Oct 6;16:442. doi: 10.1186/s13063-015-0941-5.
935	Lambert, J. E., et al.	Gut microbiota manipulation with prebiotics in patients with non-alcoholic fatty liver disease: A randomized controlled trial protocol	BMC Gastroenterol. 2015 Dec 3;15:169. doi: 10.1186/s12876-015-0400-5.
937	Lema, R., et al.	Could enteral nutrition improve the outcome of patients with haematological malignancies undergoing allogeneic haematopoietic stem cell transplantation? A study protocol for a randomized controlled trial (the NEPHA study)	Trials. 2015 Apr 7;16:136. doi: 10.1186/s13063-015-0663-8.
938	Lown, M., et al.	Mulberry extract to modULate Blood glucosE Responses in noRmoglYcaemic adults (MULBERRY): Study protocol for a randomised controlled trial	Trials. 2015 Oct 28;16:486. doi: 10.1186/s13063-015-0997-2.
939	Luger, M., et al.	The link between obesity and vitamin D in bariatric patients with omega-loop gastric bypass surgery - a vitamin D supplementation trial to compare the efficacy of postoperative cholecalciferol loading (LOAD): Study protocol for a randomized controlled trial	Trials. 2015 Aug 5;16:328. doi: 10.1186/s13063-015-0877-9.
941	Martinez-Alonso, M., et al.	The effect on quality of life of vitamin d administration for advanced cancer treatment (vidafact study): Protocol of a randomised controlled trial	BMJ Open. 2014 Dec 31;4(12):e006128. doi: 10.1136/bmjopen-2014-006128
942	Maycock, B. R., et al.	A study to prolong breastfeeding duration: Design and rationale of the Parent Infant Feeding Initiative (PIFI) randomised controlled trial	BMC Pregnancy Childbirth. 2015 Aug 1;15:159. doi: 10.1186/s12884-015-0601-5.
945	McNally, J. D., et al.	Prevention of vitamin D deficiency in children following cardiac surgery: study protocol for a randomized controlled trial	Trials. 2015 Sep 9;16:402. doi: 10.1186/s13063-015-0922-8.
946	O'Donoghue GM,	An evaluation of the DEXLIFE 'self-selected' lifestyle intervention aimed at improving insulin sensitivity in people at risk of developing type 2 diabetes: study protocol for a randomised controlled trial	Trials. 2015 Nov 18;16:529. doi: 10.1186/s13063-015-1042-1.
947	Minossi, V., et al.	The "Happy Heart" educational program for changes in health habits in children and their families: Protocol for a randomized clinical trial	BMC Pediatr. 2015 Mar 10;15:19. doi: 10.1186/s12887-015-0336-5.
948	Nabulsi, M., et al.	Lactose-free milk for infants with acute gastroenteritis in a developing country: Study protocol for a randomized controlled trial	Trials. 2015 Feb 8;16:46. doi: 10.1186/s13063-015-0565-9.
949	O'Donoghue, G. M., et al.	An evaluation of the DEXLIFE 'self-selected' lifestyle intervention aimed at improving insulin sensitivity in people at risk of developing type 2 diabetes: study protocol for a randomised controlled trial	Trials. 2015 Nov 18;16:529. doi: 10.1186/s13063-015-1042-1
950	Omotayo, M.O., et al.	Cluster-Randomized Non-Inferiority Trial to Compare Supplement Consumption and Adherence to Different Dosing Regimens for Antenatal Calcium and Iron-Folic Acid Supplementation to Prevent Preeclampsia and Anaemia: Rationale and Design of the Micronutrient Initiative Study	J Public Health Res. 2015 Nov 17;4(3):582. doi: 10.4081/jphr.2015.582.
951	Parkinson, K. N., et al.	A cluster randomised trial testing an intervention to improve parents' recognition of their child's weight status: study protocol	BMC Public Health. 2015 Jun 12;15:549. doi: 10.1186/s12889-015-1882-3.
952	Pawełczyk, T., et al.	Omega-3 fatty acids in first-episode schizophrenia - a randomized controlled study of efficacy and relapse prevention (OFFER): rationale, design, and methods	BMC Psychiatry. 2015 May 2;15:97. doi: 10.1186/s12888-015-0473-2. P
953	Pellegrini, C. A., et al.	Design and protocol of a randomized multiple behavior change trial: Make Better Choices 2 (MBC2)	Contemp Clin Trials. 2015 Mar;41:85-92. doi: 10.1016/j.cct.2015.01.009.
954	Peters, E. G., et al.	The effects of stimulation of the autonomic nervous system via perioperative nutrition on postoperative ileus and anastomotic leakage following colorectal surgery (SANICS II trial): A study protocol for a double-blind randomized controlled trial	Trials. 2015 Jan 27;16:20. doi: 10.1186/s13063-014-0532-x.
956	Rafiq, R., et al.	Prevention of exacerbations in patients with COPD and vitamin D deficiency through vitamin D supplementation (PRECOVID): a study protocol	BMC Pulm Med. 2015 Sep 23;15:106. doi: 10.1186/s12890-015-0101-4.
957	Ramprasath, V. R., et al.	Effect of consuming novel foods consisting high oleic canola oil, barley β-glucan, and DHA on cardiovascular disease risk in humans: the CONFIDENCE (Canola Oil and Fibre with DHA Enhanced) study - protocol for a randomized controlled trial	Trials. 2015 Oct 31;16:489. doi: 10.1186/s13063-015-1014-5.
958	Rendina, D., et al.	Hypovitaminosis D and organ damage in patients with arterial hypertension: a multicenter double blind randomised controlled trial of cholecalciferol supplementation (HYPODD) : study design, clinical procedures and treatment protocol	High Blood Press Cardiovasc Prev. 2015 Jun;22(2):135-42. doi: 10.1007/s40292-015-0080-9.
959	Ridley, E. J., et al.	Supplemental parenteral nutrition in critically ill patients: A study protocol for a phase II randomised controlled trial	Trials. 2015 Dec 24;16:587. doi: 10.1186/s13063-015-1118-y.
960	Rodriguez, N. A., et al.	Oropharyngeal administration of mother's colostrum, health outcomes of premature infants: Study protocol for a randomized controlled trial	Trials. 2015 Oct 12;16:453. doi: 10.1186/s13063-015-0969-6.
961	Roth, D.E.,et al.	Maternal vitamin D supplementation during pregnancy and lactation to promote infant growth in Dhaka, Bangladesh (MDIG trial): study protocol for a randomized controlled trial	Trials. 2015 Jul 14;16:300. doi: 10.1186/s13063-015-0825-8
962	Ruzicka, M., et al.	Does pragmatically structured outpatient dietary counselling reduce sodium intake in hypertensive patients? Study protocol for a randomized controlled trial	Trials. 2015 Jun 17;16:273. doi: 10.1186/s13063-015-0794-y.
963	Sorli-Aguilar, M., et al.	Effects of Mediterranean Diet on lung function in smokers: a randomised, parallel and controlled protocol	BMC Public Health. 2015 Jan 31;15:74. doi: 10.1186/s12889-015-1450-x.
964	Stow, R., et al.	A cluster randomised feasibility trial evaluating six-month nutritional interventions in the treatment of malnutrition in care home-dwelling adults: recruitment, data collection and protocol	Pilot Feasibility Stud. 2015 Jan 12;1:3. doi: 10.1186/2055-5784-1-3.
965	Sun, F., et al.	Effects of weight management program on postural stability and neuromuscular function among obese children: study protocol for a randomized controlled trial	Trials. 2015 Apr 10;16:143. doi: 10.1186/s13063-015-0673-6
966	Tapssel, L.C., et al	Interdisciplinary lifestyle intervention for weight management in a community population (HealthTrack study): Study design and baseline sample characteristic	Contemp Clin Trials. 2015 Nov;45(Pt B):394-403. doi: 10.1016/j.cct.2015.10.008.
967	Taylor, R. W., et al.	Determining how best to support overweight adults to adhere to lifestyle change: protocol for the SWIFT study	BMC Public Health. 2015 Sep 4;15:861. doi: 10.1186/s12889-015-2205-4
968	Trehan, I., et al.	Common beans and cowpeas as complementary foods to reduce environmental enteric dysfunction and stunting in Malawian children: Study protocol for two randomized controlled trials	Trials. 2015 Nov 14;16:520. doi: 10.1186/s13063-015-1027-0.
969	van der Werf, A., et al.	The effect of individualized NUTritional counseling on muscle mass and treatment outcome in patients with metastatic COLOrectal cancer undergoing chemotherapy: A randomized controlled trial protocol	BMC Cancer. 2015 Mar 5;15:98. doi: 10.1186/s12885-015-1092-5
970	Venturini, M. A., et al.	MAGnesium-oral supplementation to reduce PAin in patients with severe PERipheral arterial occlusive disease: The MAG-PAPER randomised clinical trial protocol	BMJ Open. 2015 Dec 16;5(12):e009137. doi: 10.1136/bmjopen-2015-009137.
971	Viecelli, A. K., et al.	The Omega-3 fatty acids (Fish Oils) and Aspirin in Vascular access OUtcomes in REnal Disease (FAVOURED) study: the updated final trial protocol and rationale of post-initiation trial modifications	BMC Nephrol. 2015 Jun 27;16:89. doi: 10.1186/s12882-015-0089-2
972	Vossen, L. M., et al.	Menaquinone-7 supplementation to reduce vascular calcification in patients with coronary artery disease: rationale and study protocol (vitaK-CAC trial)	Nutrients. 2015 Oct 28;7(11):8905-15. doi: 10.3390/nu7115443
973	Watanabe, N., et al.	A mindfulness-based stress management program and treatment with omega-3 fatty acids to maintain a healthy mental state in hospital nurses (Happy Nurse Project): Study protocol for a randomized controlled trial	Trials. 2015 Jan 31;16:36. doi: 10.1186/s13063-015-0554-z.
974	Wedick, N. M., et al.	Study design and methods for a randomized crossover trial substituting brown rice for white rice on diabetes risk factors in India	Int J Food Sci Nutr. 2015;66(7):797-804. doi: 10.3109/09637486.2015.1038225.
975	Wessler, J. D., et al.	Evaluating the safety and efficacy of sodium-restricted/Dietary Approaches to Stop Hypertension diet after acute decompensated heart failure hospitalization: Design and rationale for the Geriatric out of hospital Randomized MEal Trial in Heart Failure (GOURMET-HF)	Am Heart J. 2015 Mar;169(3):342-348.e4. doi: 10.1016/j.ahj.2014.11.021
976	Wicklow, B., et al.	Proposed trial: safety and efficacy of resveratrol for the treatment of non-alcoholic fatty liver disease (NAFLD) and associated insulin resistance in adolescents who are overweight or obese adolescents - rationale and protocol	Biochem Cell Biol. 2015 Oct;93(5):522-30. doi: 10.1139/bcb-2014-0136.
977	Yan, K., et al	The efficacy and safety of probiotics intervention in preventing conversion of impaired glucose tolerance to diabetes: study protocol for a randomized, double-blinded, placebo controlled trial of the Probiotics Prevention Diabetes Programme (PPDP).	BMC Endocr Disord. 2015 Dec 1;15:74. doi: 10.1186/s12902-015-0071-9.
979	Yin, L. P., et al.	Application effect of extensively hydrolyzed milk protein formula and follow-up in preterm children with a gestational age of less than 34 weeks: Study protocol for a randomized controlled trial	Trials. 2015 Nov 4;16:498. doi: 10.1186/s13063-015-1030-5.
980	Zalewski, B. M. and H. Szajewska	Effect of glucomannan supplementation on body weight in overweight and obese children: Protocol of a randomised controlled trial	BMJ Open. 2015 Apr 13;5(4):e007244. doi: 10.1136/bmjopen-2014-007244.
982	Augustin, L. S., et al.	Low glycemic index diet, exercise and vitamin D to reduce breast cancer recurrence (DEDiCa): design of a clinical trial	BMC Cancer. 2017 Jan 23;17(1):69. doi: 10.1186/s12885-017-3064-4.
983	Baguley, B. J., et al.	Nutrition therapy with high intensity interval training to improve prostate cancer-related fatigue in men on androgen deprivation therapy: a study protocol	BMC Cancer. 2017 Jan 3;17(1):1. doi: 10.1186/s12885-016-3022-6.
984	Baldi, M., et al.	Rationale and Design of PEMVITASTART—An Open-label Randomized Trial Comparing Simultaneous Versus Standard Initiation of Vitamin B12 and Folate Supplementation in Nonsquamous, Non–Small-cell Lung Cancer Patients Undergoing First-line Pemetrexed-based Chemotherapy	Clin Lung Cancer. 2017 Jul;18(4):432-435. doi: 10.1016/j.cllc.2016.11.017
986	Baye, E., et al.	Does supplementation with carnosine improve cardiometabolic health and cognitive function in patients with prediabetes and type 2 diabetes? study protocol for a randomised, double-blind, placebo-controlled trial	BMJ Open. 2017 Sep 1;7(9):e017691. doi: 10.1136/bmjopen-2017-017691
987	Bernardo, G. L., et al.	Nutrition and Culinary in the Kitchen Program: A randomized controlled intervention to promote cooking skills and healthy eating in university students - Study protocol	Nutr J. 2017 Dec 20;16(1):83. doi: 10.1186/s12937-017-0305-y
989	Billah, S. M., et al.	A community-based cluster randomised controlled trial to evaluate the effectiveness of different bundles of nutrition-specific interventions in improving mean length-for-age z score among children at 24 months of age in rural Bangladesh: study protocol	BMC Public Health. 2017 May 2;17(1):375. doi: 10.1186/s12889-017-4281-0.
990	Bogaerts, A., et al.	INTER-ACT: Prevention of pregnancy complications through an e-health driven interpregnancy lifestyle intervention - Study protocol of a multicentre randomised controlled trial	BMC Pregnancy Childbirth. 2017 May 26;17(1):154. doi: 10.1186/s12884-017-1336-2.
991	Bond, D. M., et al.	Study protocol: Evaluation of the probiotic Lactobacillus Fermentum CECT5716 for the prevention of mastitis in breastfeeding women: A randomised controlled trial	BMC Pregnancy Childbirth. 2017 May 19;17(1):148. doi: 10.1186/s12884-017-1330-8
992	Borg, B., et al.	Crossover trial to test the acceptability of a locally produced lipid-based nutrient supplement (LNS) for children under 2 years in Cambodia: A study protocol	BMJ Open. 2017 Sep 6;7(9):e015958. doi: 10.1136/bmjopen-2017-015958.
993	Bressendorff, I., et al.	The effect of magnesium supplementation on vascular calcification in chronic kidney disease - A randomised clinical trial (MAGiCAL-CKD): Essential study design and rationale	BMJ Open. 2017 Jun 23;7(6):e016795. doi: 10.1136/bmjopen-2017-016795.
996	Calvo-Marin, J., et al.	Effect of insulin therapy and dietary adjustments on safety and performance during simulated soccer tests in people with type 1 diabetes: study protocol for a randomized controlled trial	Trials. 2017 Jul 20;18(1):338. doi: 10.1186/s13063-017-2078-1.
997	Carlson, S. E., et al.	Assessment of DHA on reducing early preterm birth: The ADORE randomized controlled trial protocol	BMC Pregnancy Childbirth. 2017 Feb 13;17(1):62. doi: 10.1186/s12884-017-1244-5
998	Ch, et al.	The effects of vitamin B12 supplementation in pregnancy and postpartum on growth and neurodevelopment in early childhood: Study Protocol for a Randomized Placebo Controlled Trial	BMJ Open. 2017 Aug 29;7(8):e016434. doi: 10.1136/bmjopen-2017-016434.
999	Chowdhury, M., et al.	Making a balanced plate for pregnant women to improve birthweight of infants: A study protocol for a cluster randomised controlled trial in rural Bangladesh	BMJ Open. 2017 Aug 21;7(8):e015393. doi: 10.1136/bmjopen-2016-015393.
1000	Coello, S. D., et al.	Effectiveness of a low-fructose and/or low-sucrose diet in decreasing insulin resistance (DISFRUTE study): study protocol for a randomized controlled trial	Trials. 2017 Aug 7;18(1):369. doi: 10.1186/s13063-017-2043-z.
1001	Cunha, D. B., et al.	Design of a school randomized trial for nudging students towards healthy diet and physical activity to prevent obesity: PAAPAS Nudge study protocol	Medicine (Baltimore). 2017 Dec;96(50):e8898. doi: 10.1097/MD.0000000000008898.
1002	Daneshi-Maskooni M,	The effects of green cardamom on blood glucose indices, lipids, inflammatory factors, paraxonase-1, sirtuin-1, and irisin in patients with nonalcoholic fatty liver disease and obesity: study protocol for a randomized controlled trial.	Trials. 2017 Jun 7;18(1):260. doi: 10.1186/s13063-017-1979-3
1003	Daniel, A. I., et al.	The Kusamala Program for primary caregivers of children 6-59 months of age hospitalized with severe acute malnutrition in Malawi: Study protocol for a cluster-randomized controlled trial	Trials. 2017 Nov 17;18(1):550. doi: 10.1186/s13063-017-2299-3
1005	Falls, R., et al.	Inorganic nitrate as a treatment for acute heart failure: A protocol for a single center, randomized, double-blind, placebo-controlled pilot and feasibility study	J Transl Med. 2017 Aug 8;15(1):172. doi: 10.1186/s12967-017-1271-z.
1006	Fogelholm, M., et al.	Prevention of diabetes through lifestyle intervention and population studies in Europe and around the world. Design, methods, and baseline participant description of an adult cohort enrolled into a three-year randomised clinical trial	Nutrients. 2017 Jun 20;9(6):632. doi: 10.3390/nu9060632
1007	Forcellini Pedrollo, E., et al.	Effect of an intensive nutrition intervention of a high protein and low glycemic-index diet on weight of kidney transplant recipients: Study protocol for a randomized clinical trial	Trials. 2017 Sep 6;18(1):413. doi: 10.1186/s13063-017-2158-2.
1009	Gelli, A., et al.	Improving child nutrition and development through community-based childcare centres in Malawi - The NEEP-IE study: Study protocol for a randomised controlled trial	Trials. 2017 Jun 19;18(1):284. doi: 10.1186/s13063-017-2003-7.
1010	Godfrey, K. M., et al.	Nutritional Intervention Preconception and During Pregnancy to Maintain Healthy Glucose Metabolism and Offspring Health ("NiPPeR"): study protocol for a randomised controlled trial	Trials. 2017 Mar 20;18(1):131. doi: 10.1186/s13063-017-1875-x
1011	Groele, L., et al.	Effects of Lactobacillus rhamnosus GG and Bifidobacterium lactis Bb12 on beta-cell function in children with newly diagnosed type 1 diabetes: Protocol of a randomised controlled trial	BMJ Open. 2017 Oct 11;7(10):e017178. doi: 10.1136/bmjopen-2017-017178
1012	Haidari, F., et al.	Effect of whey protein supplementation on levels of endocannabinoids and some of metabolic risk factors in obese women on a weight-loss diet: a study protocol for a randomized controlled trial	Nutr J. 2017 Oct 23;16(1):70. doi: 10.1186/s12937-017-0294-x
1013	Hammersley, M. L., et al.	Time2bHealthy – An online childhood obesity prevention program for preschool-aged children: A randomised controlled trial protocol	Contemp Clin Trials. 2017 Oct;61:73-80. doi: 10.1016/j.cct.2017.07.022.
1014	Hasan, M. I., et al.	Benefits and risks of Iron interventions in children (BRISC): Protocol for a three-arm parallel-group randomised controlled field trial in Bangladesh	BMJ Open. 2017 Nov 15;7(11):e018325. doi: 10.1136/bmjopen-2017-018325.
1015	Helde-Frankling, M., et al.	Vitamin D supplementation to palliative cancer patients: protocol of a double-blind, randomised controlled trial 'Palliative-D'	BMJ Support Palliat Care. 2017 Dec;7(4):458-463. doi: 10.1136/bmjspcare-2017-001429
1016	Helle, C., et al.	Early food for future health: a randomized controlled trial evaluating the effect of an eHealth intervention aiming to promote healthy food habits from early childhood	BMC Public Health. 2017 Sep 20;17(1):729. doi: 10.1186/s12889-017-4731-8.
1017	Helve, O., et al.	Towards evidence-based vitamin D supplementation in infants: Vitamin D intervention in infants (VIDI) - study design and methods of a randomised controlled double-blinded intervention study	BMC Pediatr. 2017 Mar 29;17(1):91. doi: 10.1186/s12887-017-0845-5.
1018	Henriksen, H. B., et al.	The Norwegian dietary guidelines and colorectal cancer survival (CRC-NORDIET) study: a food-based multicentre randomized controlled trial	BMC Cancer. 2017 Jan 30;17(1):83. doi: 10.1186/s12885-017-3072-4
1019	Hens, W., et al.	Cost-Effectiveness Analysis of Exercise in Addition to Diet on the Reduction of Ectopic Fat in Women with Overweight Study Protocol for a Randomised Controlled Trial	physioscience 13(02):80-87. DOI:10.1055/s-0035-1567190
1020	Hernández-Lepe, M. A., et al.	Double-blind randomised controlled trial of the independent and synergistic effect of Spirulina maxima with exercise (ISESE) on general fitness, lipid profile and redox status in overweight and obese subjects: Study protocol	BMJ Open. 2017 Jun 23;7(6):e013744. doi: 10.1136/bmjopen-2016-013744
1021	Heyl, et al.	A RandomizEd trial of ENtERal Glutamine to minimIZE thermal injury (The RE-ENERGIZE Trial): a clinical trial protocol	Scars Burn Heal. 2017 Dec 12;3:2059513117745241. doi: 10.1177/2059513117745241
1022	Hmone, M. P., et al.	Mobile Phone Short Messages to Improve Exclusive Breastfeeding and Reduce Adverse Infant Feeding Practices: Protocol for a Randomized Controlled Trial in Yangon, Myanmar	JMIR Res Protoc. 2017 Jun 28;6(6):e126. doi: 10.2196/resprot.7679
1023	Huo, X. Q., et al.	Design and rationale of the Cardiovascular Health and Text Messaging (CHAT) Study and the CHAT-Diabetes Mellitus (CHAT-DM) Study: two randomised controlled trials of text messaging to improve secondary prevention for coronary heart disease and diabetes	BMJ Open. 2017 Dec 21;7(12):e018302. doi: 10.1136/bmjopen-2017-018302.
1025	Jayawardena, R., et al.	Effects of the "plate model" as part of dietary intervention on modification of selected cardiometabolic risk factors in post-myocardial infarction patients: Study protocol for a randomized controlled trial	Trials. 2017 Jul 10;18(1):314. doi: 10.1186/s13063-017-2057-6.
1026	Jazayeri-Tehrani, S. A., et al.	Efficacy of nanocurcumin supplementation on insulin resistance, lipids, inflammatory factors and nesfatin among obese patients with non-alcoholic fatty liver disease (NAFLD): A trial protocol	BMJ Open. 2017 Jul 10;7(7):e016914. doi: 10.1136/bmjopen-2017-016914.
1027	Jebb, S. A., et al.	Doctor Referral of Overweight People to a Low-Energy Treatment (DROPLET) in primary care using total diet replacement products: A protocol for a randomised controlled trial	BMJ Open. 2017 Aug 4;7(8):e016709. doi: 10.1136/bmjopen-2017-016709.
1028	Jiskoot, G., et al.	A three-component cognitive behavioural lifestyle program for preconceptional weight-loss in women with polycystic ovary syndrome (PCOS): a protocol for a randomized controlled trial	Reprod Health. 2017 Mar 6;14(1):34. doi: 10.1186/s12978-017-0295-4
1029	Kassaian, N., et al.	The effects of probiotic and synbiotic supplementation on metabolic syndrome indices in adults at risk of type 2 diabetes: Study protocol for a randomized controlled trial	Trials. 2017 Mar 29;18(1):148. doi: 10.1186/s13063-017-1885-8.
1030	Kołodziejczyk, A., et al.	MOnitored supplementation of VItamin D in preterm infants (MOSVID trial): Study protocol for a randomised controlled trial	Trials. 2017 Sep 11;18(1):424. doi: 10.1186/s13063-017-2141-y.
1031	Koutoukidis, D. A., et al.	Diet and exercise in uterine cancer survivors (DEUS pilot) - piloting a healthy eating and physical activity program: study protocol for a randomized controlled trial (vol 17, 130, 2016)	Trials. 2016 Mar 10;17(1):130. doi: 10.1186/s13063-016-1260-1.
1033	Krupa-Kozak, U., et al.	The effect of oligofructose-enriched inulin supplementation on gut microbiota, nutritional status and gastrointestinal symptoms in paediatric coeliac disease patients on a gluten-free diet: Study protocol for a pilot randomized controlled trial	Nutr J. 2017 Aug 22;16(1):47. doi: 10.1186/s12937-017-0268-z.
1034	Kumaran, K., et al.	The Pune Rural Intervention in Young Adolescents (PRIYA) study: design and methods of a randomised controlled trial	BMC Nutr. 2017 May 8;3:41. doi: 10.1186/s40795-017-0143-5.
1035	i, F., et al.	The “Sarcopenia and Physical fRailty IN older people: multi-componenT Treatment strategies” (SPRINTT) randomized controlled trial: design and methods	Aging Clin Exp Res. 2017 Feb;29(1):89-100. doi: 10.1007/s40520-016-0715-2
1037	Li, B., et al.	Cluster-randomised controlled trial to assess the effectiveness and cost-effectiveness of an obesity prevention programme for Chinese primary school-aged children: the CHIRPY DRAGON study protocol	BMJ Open. 2017 Dec 1;7(11):e018415. doi: 10.1136/bmjopen-2017-018415
1038	Lieberman, J. A., et al.	Nutrition education for cardiovascular disease prevention in individuals with spinal cord injuries: Study protocol for a randomized controlled trial	Trials. 2017 Dec 4;18(1):584. doi: 10.1186/s13063-017-2263-2
1041	Martin-McGill, K. J., et al.	Ketogenic diets as an adjuvant therapy in glioblastoma (the KEATING trial): study protocol for a randomised pilot study	Pilot Feasibility Stud. 2017 Nov 28;3:67. doi: 10.1186/s40814-017-0209-9
1042	Masic, U., et al.	EffectS of non-nutritive sWeetened beverages on appetITe during aCtive weigHt loss (SWITCH): Protocol for a randomized, controlled trial assessing the effects of non-nutritive sweetened beverages compared to water during a 12-week weight loss period and a follow up weight maintenance period	Contemp Clin Trials. 2017 Feb;53:80-88. doi: 10.1016/j.cct.2016.12.012.
1043	Mathisen, T. F., et al.	The PED-t trial protocol: The effect of physical exercise -and dietary therapy compared with cognitive behavior therapy in treatment of bulimia nervosa and binge eating disorder	BMC Psychiatry. 2017 May 12;17(1):180. doi: 10.1186/s12888-017-1312-4.
1044	McBreairty, L. E., et al.	The role of a pulse-based diet on infertility measures and metabolic syndrome risk: protocol of a randomized clinical trial in women with polycystic ovary syndrome	BMC Nutr. 2017 Mar 7;3:23. doi: 10.1186/s40795-017-0142-6.
1045	McEvoy, C. T., et al.	Vitamin C to Decrease the Effects of Smoking in Pregnancy on Infant Lung Function (VCSIP): Rationale, design, and methods of a randomized, controlled trial of vitamin C supplementation in pregnancy for the primary prevention of effects of in utero tobacco smoke exposure on infant lung function and respiratory health	Contemp Clin Trials. 2017 Jul;58:66-77. doi: 10.1016/j.cct.2017.05.008
1046	McNally, D., et al.	Study protocol for a phase II dose evaluation randomized controlled trial of cholecalciferol in critically ill children with vitamin D deficiency (VITdAL-PICU study)	Pilot Feasibility Stud. 2017 Dec 8;3:70. doi: 10.1186/s40814-017-0214-z
1047	Mena, P., et al.	The Pocket-4-Life project, bioavailability and beneficial properties of the bioactive compounds of espresso coffee and cocoa-based confectionery containing coffee: Study protocol for a randomized cross-over trial	Trials. 2017 Nov 9;18(1):527. doi: 10.1186/s13063-017-2271-2.
1048	Morrison, R. J. M., et al.	VASO (Vitamin D and Arthroplasty Surgery Outcomes) study - supplementation of vitamin D deficiency to improve outcomes after total hip or knee replacement: Study protocol for a randomised controlled feasibility trial	Trials. 2017 Nov 2;18(1):514. doi: 10.1186/s13063-017-2255-2.
1049	Mueller, T. C., et al.	Parenteral nutrition during neoadjuvant chemotherapy for patients with non-metastatic gastric or esophago-gastric cancer to reduce postoperative morbidity (PERCOG): Study protocol for a randomized controlled trial	Trials. 2017 Dec 28;18(1):621. doi: 10.1186/s13063-017-2388-3.
1050	Muller, P. C., et al.	Short- versus long-term complementary nutritional support via needle catheter jejunostomy after pancreaticoduodenectomy: Study protocol of a randomized controlled trial	Int J Surg Protoc. 2016 Nov 21;3:1-6. doi: 10.1016/j.isjp.2016.11.001
1051	Nakamura, S., et al	A randomized-controlled trial focusing on socio-economic status for promoting vegetable intake among adults using a web-based nutrition intervention programme: study protocol.	BMC Public Health. 2017 Jan 13;17(1):74. doi: 10.1186/s12889-016-3907-y.
1052	Owen, P. J., et al.	Efficacy of a multi-component exercise programme and nutritional supplementation on musculoskeletal health in men treated with androgen deprivation therapy for prostate cancer (IMPACT): study protocol of a randomised controlled trial	Trials. 2017 Oct 3;18(1):451. doi: 10.1186/s13063-017-2185-z
1053	Palacios, T., et al.	The effect of a novel probiotic on metabolic biomarkers in adults with prediabetes and recently diagnosed type 2 diabetes mellitus: Study protocol for a randomized controlled trial	Trials. 2017 Jan 9;18(1):7. doi: 10.1186/s13063-016-1762-x.
1054	Pascale, M., et al.	Study protocol: the Norfolk Diabetes Prevention Study [NDPS]: a 46 month multi-centre, randomised, controlled parallel group trial of a lifestyle intervention [with or without additional support from lay lifestyle mentors with Type 2 diabetes] to prevent transition to Type 2 diabetes in high risk groups with non-diabetic hyperglycaemia, or impaired fasting glucose	BMC Public Health. 2017 Jan 6;17(1):31. doi: 10.1186/s12889-016-3929-5
1055	Podina, I. R., et al.	An evidence-based gamified mHealth intervention for overweight young adults with maladaptive eating habits: Study protocol for a randomized controlled trial	Trials. 2017 Dec 12;18(1):592. doi: 10.1186/s13063-017-2340-6.
1056	Qurashi, I., et al.	A randomised, double-blind, placebo-controlled trial of minocycline and/or omega-3 fatty acids added to treatment as usual for at-risk mental states (NAYAB): study protocol	Trials. 2017 Nov 9;18(1):524. doi: 10.1186/s13063-017-2275-y
1057	Ranasinghe, P., et al.	Cinnamomum zeylanicum (Ceylon cinnamon) as a potential pharmaceutical agent for type-2 diabetes mellitus: Study protocol for a randomized controlled trial	Trials. 2017 Sep 29;18(1):446. doi: 10.1186/s13063-017-2192-0.
1058	Rodrigues, A.M., et al	Home-Based Intervention Program to Reduce Food Insecurity in Elderly Populations Using a TV App: Study Protocol of the Randomized Controlled Trial Saúde.Come Senior.	JMIR Res Protoc. 2017 Mar 13;6(3):e40. doi: 10.2196/resprot.6626.
1059	Rodrigues, M. P., et al.	The effectiveness of an educational intervention for sodium restriction in patients with hypertension: Study protocol for a randomized controlled trial	Trials. 2017 Jul 21;18(1):347. doi: 10.1186/s13063-017-2091-4.
1060	Roman, P., et al.	Probiotics for fibromyalgia: study design for a pilot double-blind, randomized controlled trial	Nutr Hosp. 2017 Oct 24;34(5):1246-1251. English. doi: 10.20960/nh.1300.
1062	Saurabh, M., et al.	Effect of iron and zinc-biofortified pearl millet consumption on growth and immune competence in children aged 12-18 months in India: study protocol for a randomised controlled trial	BMJ Open. 2017 Nov 14;7(11):e017631. doi: 10.1136/bmjopen-2017-017631
1063	Schnadower, D., et al.	Randomised controlled trial of Lactobacillus rhamnosus (LGG) versus placebo in children presenting to the emergency department with acute gastroenteritis: the PECARN probiotic study protocol	BMJ Open. 2017 Sep 24;7(9):e018115. doi: 10.1136/bmjopen-2017-018115
1064	Schuh, D. S., et al.	Healthy school, happy school: Design and protocol for a randomized clinical trial designed to prevent weight gain in children	Arq Bras Cardiol. 2017 Jun;108(6):501-507. doi: 10.5935/abc.20170072.
1065	Seon-Ah, C., et al.	Community-based randomized controlled trial of diabetes prevention study for high-risk individuals of type 2 diabetes: lifestyle intervention using web-based system	BMC Public Health. 2017 May 5;17(1):387. doi: 10.1186/s12889-017-4283-y.
1066	Shah, B., et al.	The effect of a vegan versus AHA DiEt in coronary artery disease (EVADE CAD) trial: Study design and rationale	Contemp Clin Trials Commun. 2017 Dec;8:90-98. doi: 10.1016/j.conctc.2017.09.003
1067	Shen, Y., et al.	Early low-energy versus high-energy enteral nutrition support in patients with traumatic intracerebral haemorrhage: Protocol for a randomised controlled trial	BMJ Open. 2017 Nov 28;7(11):e019199. doi: 10.1136/bmjopen-2017-019199.
1068	Soltero, E. G., et al.	Preventing diabetes in obese Latino youth with prediabetes: a study protocol for a randomized controlled trial	BMC Public Health. 2017 Mar 16;17(1):261. doi: 10.1186/s12889-017-4174-2
1069	Sotos-Prieto, M., et al.	Rationale and design of feeding America's bravest: Mediterranean diet-based intervention to change firefighters' eating habits and improve cardiovascular risk profiles	Contemp Clin Trials. 2017 Oct;61:101-107. doi: 10.1016/j.cct.2017.07.010.
1070	Stark, L. J., et al.	Learning about Activity and Understanding Nutrition for Child Health (LAUNCH): rationale, design, and implementation of a randomized clinical trial of a family-based pediatric weight management program for preschoolers	Contemp Clin Trials. 2017 Jan;52:10-19. doi: 10.1016/j.cct.2016.10.007
1072	Str, et al.	The effect of vitamin B12 supplementation in Nepalese infants on growth and development: Study protocol for a randomized controlled trial	Trials. 2017 Apr 21;18(1):187. doi: 10.1186/s13063-017-1937-0
1073	Sudfeld, C. R., et al.	Effect of maternal vitamin D3 supplementation on maternal health, birth outcomes, and infant growth among HIV-infected Tanzanian pregnant women: Study protocol for a randomized controlled trial	Trials. 2017 Sep 4;18(1):411. doi: 10.1186/s13063-017-2157-3.
1074	Sudfeld, C. R., et al.	Efficacy of vitamin D3 supplementation in reducing incidence of pulmonary tuberculosis and mortality among HIV-infected Tanzanian adults initiating antiretroviral therapy: study protocol for a randomized controlled trial	Trials. 2017 Feb 10;18(1):66. doi: 10.1186/s13063-017-1819-5.
1075	Szlagatys-Sidorkiewicz, A., et al.	Long-term effects of vitamin D supplementation in vitamin D deficient obese children participating in an integrated weight-loss programme (a double-blind placebo-controlled study) - rationale for the study design	BMC Pediatr. 2017 Apr 4;17(1):97. doi: 10.1186/s12887-017-0851-7
1076	Szymański H, et al.	Efficacy of Lactobacillus Reuteri DSM 17938 for the Treatment of Acute Gastroenteritis in Children: Protocol of a Randomized Controlled Trial.	JMIR Res Protoc. 2017 Aug 23;6(8):e164. doi: 10.2196/resprot.7924.
1077	Takata, M., et al.	An exploratory study on the efficacy and safety of a BCAA preparation used in combination with cardiac rehabilitation for patients with chronic heart failure	BMC Cardiovasc Disord. 2017 Jul 27;17(1):205. doi: 10.1186/s12872-017-0639-6.
1078	Tang, Z., et al.	The effects of breakfast on short-term cognitive function among Chinese white-collar workers: protocol for a three-phase crossover study	BMC Public Health. 2017 Jan 18;17(1):92. doi: 10.1186/s12889-017-4017-1.
1079	Tangpricha, V., et al.	The Vitamin D for Enhancing the Immune System in Cystic Fibrosis (DISC) trial: Rationale and design of a multi-center, double-blind, placebo-controlled trial of high dose bolus administration of vitamin D3 during acute pulmonary exacerbation of cystic fibrosis	Contemp Clin Trials Commun. 2017 Jun;6:39-45. doi: 10.1016/j.conctc.2017.02.010.
1080	Titre-Johnson S, et al.	Ketogenic diet in the treatment of epilepsy in children under the age of 2 years: study protocol for a randomised controlled trial.	Trials. 2017 Apr 26;18(1):195. doi: 10.1186/s13063-017-1918-3.
1081	Ulian, M. D., et al.	The design and rationale of an interdisciplinary, non-prescriptive, and Health at Every Size®-based clinical trial: The "Health and Wellness in Obesity" study	Nutr Health. 2017 Dec;23(4):261-270. doi: 10.1177/0260106017731260.
1082	Wade, A., et al.	A Mediterranean Diet to Improve Cardiovascular and Cognitive Health: Protocol for a Randomised Controlled Intervention Study	Nutrients. 2017 Feb 16;9(2):145. doi: 10.3390/nu9020145.
1083	Wadhwa, N., et al.	Zinc as an adjunct treatment for reducing case fatality due to clinical severe infection in young infants: study protocol for a randomized controlled trial	BMC Pharmacol Toxicol. 2017 Jul 10;18(1):56. doi: 10.1186/s40360-017-0162-5
1084	Wagner, K. A., et al.	Dietary Intervention for Glucose Tolerance In Teens (DIG IT): Protocol of a randomized controlled trial using health coaching to prevent youth-onset type 2 diabetes	Contemp Clin Trials. 2017 Feb;53:171-177. doi: 10.1016/j.cct.2016.12.018.
1085	Wasser, H.M.,et al	Family-based obesity prevention for infants: Design of the "Mothers & Others" randomized trial.	Contemp Clin Trials. 2017 Sep;60:24-33. doi: 10.1016/j.cct.2017.06.002.
1086	Wan, Y., et al.	Optimal dietary macronutrient distribution in China (ODMDC): a randomised controlled-feeding trial protocol.	Asia Pac J Clin Nutr. 2017;26(5):972-980. doi: 10.6133/apjcn.072017.06.
1087	Yoong, S. L., et al.	A randomised controlled trial of an online menu planning intervention to improve childcare service adherence to dietary guidelines: A study protocol	BMJ Open. 2017 Sep 11;7(9):e017498. doi: 10.1136/bmjopen-2017-017498
1088	Zakarija-Grkovic, I., et al.	Breastfeeding booklet and proactive phone calls for increasing exclusive breastfeeding rates: RCT protocol	Matern Child Nutr. 2017 Jan;13(1):e12249. doi: 10.1111/mcn.12249.
1089	Zhang, N., et al.	ffect of Water Supplementation on Cognitive Performances and Mood among Male College Students in Cangzhou, China: Study Protocol of a Randomized Controlled Trial.	Int J Environ Res Public Health. 2017 Aug 27;14(9):966. doi: 10.3390/ijerph14090966.
1090	Zhou, S. J., et al.	Study protocol for a randomised controlled trial evaluating the effect of prenatal omega-3 LCPUFA supplementation to reduce the incidence of preterm birth: The ORIP trial	BMJ Open. 2017 Sep 24;7(9):e018360. doi: 10.1136/bmjopen-2017-018360
1091	Zunza, M., et al.	Interactive weekly mobile phone text messaging plus motivational interviewing in promotion of breastfeeding among women living with HIV in South Africa: Study protocol for a randomized controlled trial	Trials. 2017 Jul 17;18(1):331. doi: 10.1186/s13063-017-2079-0.
1092	Al Wattar, B. H., et al.	Effect of simple, targeted diet in pregnant women with metabolic risk factors on maternal and fetal outcomes (ESTEEM): study protocol for a pragmatic multicentre randomised trial	BMJ Open. 2016 Oct 21;6(10):e013495. doi: 10.1136/bmjopen-2016-013495
1093	Apoe, O., et al.	Effect of Vitamin D Supplementation on Breast Cancer Biomarkers: CALGB 70806 (Alliance) Study Design and Baseline Data	Am J Hematol Oncol. 2016 Jul;12(7):4-9
1094	Asako, Y., et al.	A randomized double-blind multi-center trial of hydrogen water for Parkinson's disease: protocol and baseline characteristics	BMC Neurol. 2016 May 12;16:66. doi: 10.1186/s12883-016-0589-0
1095	Awasthi, S., et al.	Dietary supplementation with Bifidobacterium longum subsp. infantis (B. infantis) in healthy breastfed infants: study protocol for a randomised controlled trial	Trials. 2016 Jul 22;17(1):340. doi: 10.1186/s13063-016-1467-1.
1096	Bah, A., et al.	A double blind randomised controlled trial comparing standard dose of iron supplementation for pregnant women with two screen-and-treat approaches using hepcidin as a biomarker for ready and safe to receive iron	BMC Pregnancy Childbirth. 2016 Jul 13;16(1):157. doi: 10.1186/s12884-016-0934-8.
1097	Barthow, C., et al.	The Probiotics in Pregnancy Study (PiP Study): Rationale and design of a double-blind randomised controlled trial to improve maternal health during pregnancy and prevent infant eczema and allergy	BMC Pregnancy Childbirth. 2016 Jun 3;16(1):133. doi: 10.1186/s12884-016-0923-y.
1099	Boh, B., et al.	An Ecological Momentary Intervention for weight loss and healthy eating via smartphone and Internet: study protocol for a randomised controlled trial	Trials. 2016 Mar 22;17:154. doi: 10.1186/s13063-016-1280-x.
1100	Bustos, N., et al.	Impact of a school-based intervention on nutritional education and physical activity in primary public schools in Chile (KIND) programme study protocol: cluster randomised controlled trial	BMC Public Health. 2016 Dec 3;16(1):1217. doi: 10.1186/s12889-016-3878-z.
1101	Calvo-Malvar, M. d. M., et al.	A randomised, family-focused dietary intervention to evaluate the Atlantic diet: the GALIAT study protocol	BMC Public Health. 2016 Aug 18;16(1):820. doi: 10.1186/s12889-016-3441-y
1102	Campbell, K. J., et al.	The extended Infant Feeding, Activity and Nutrition Trial (InFANT Extend) Program: a cluster-randomized controlled trial of an early intervention to prevent childhood obesity	BMC Public Health. 2016 Feb 18;16:166. doi: 10.1186/s12889-016-2836-0
1103	Chiavaroli, L., et al.	Low-glycaemic index diet to improve glycaemic control and cardiovascular disease in type 2 diabetes: design and methods for a randomised, controlled, clinical trial	. BMJ Open. 2016 Jul 7;6(7):e012220. doi: 10.1136/bmjopen-2016-012220.
1104	Christensen, J. R., et al.	Background, design and conceptual model of the cluster randomized multiple-component workplace study: FRamed Intervention to Decrease Occupational Muscle pain - "FRIDOM"	BMC Public Health. 2016 Oct 24;16(1):1116. doi: 10.1186/s12889-016-3758-6.
1105	Collins, C. T., et al.	The N3RO trial: A randomised controlled trial of docosahexaenoic acid to reduce bronchopulmonary dysplasia in preterm infants <29 weeks' gestation	BMC Pediatr. 2016 Jun 1;16:72. doi: 10.1186/s12887-016-0611-0.
1106	Crawford, P., et al.	Assessment of the effeCt of lIfestyle iNtervention plus water-soluble ciNnAMon extract On loweriNg blood glucose in pre-diabetics, a randomized, double-blind, multicenter, placebo controlled trial: study protocol for a randomized controlled trial	Trials. 2016 Jan 5;17:9. doi: 10.1186/s13063-015-1138-7.
1107	Cull, B. J., et al.	Wildcat wellness coaching feasibility trial: protocol for home-based health behavior mentoring in girls	Pilot Feasibility Stud. 2016 Jun 1;2:26. doi: 10.1186/s40814-016-0066-y
1108	Damsgaard, C. T., et al.	Effects of oily fish intake on cardiovascular risk markers, cognitive function, and behavior in school-aged children: Study protocol for a randomized controlled trial	Trials. 2016 Oct 21;17(1):510. doi: 10.1186/s13063-016-1647-z
1109	Del Piano, M., et al.	Can Probiotics Reduce Diarrhea and Infant Mortality in Africa?: The Project of a Pilot Study.	J Clin Gastroenterol. 2016 Nov/Dec;50 Suppl 2, Proceedings from the 8th Probiotics, Prebiotics & New Foods for Microbiota and Human Health meeting held in Rome, Italy on September 13-15, 2015:S120-S123. doi: 10.1097/MCG.0000000000000677.
1111	Erismann, S., et al.	Complementary school garden, nutrition, water, sanitation and hygiene interventions to improve children's nutrition and health status in Burkina Faso and Nepal: a study protocol	BMC Public Health. 2016 Mar 9;16:244. doi: 10.1186/s12889-016-2910-7.
1112	Evans, H.M, et al	Clinical Evaluation of Effects of Chronic Resveratrol Supplementation on Cerebrovascular Function, Cognition, Mood, Physical Function and General Well-Being in Postmenopausal Women-Rationale and Study Design.	Nutrients. 2016 Mar 9;8(3):150. doi: 10.3390/nu8030150.
1113	Gans, K. M., et al.	A multi-level intervention in subsidized housing sites to increase fruit and vegetable access and intake: Rationale, design and methods of the 'Live Well, Viva Bien' cluster randomized trial	BMC Public Health. 2016 Jun 28;16:521. doi: 10.1186/s12889-016-3141-7.
1114	Gnagnarella, P., et al.	Promoting weight loss through diet and exercise in overweight or obese breast cancer survivors (InForma): Study protocol for a randomized controlled trial	Trials. 2016 Jul 28;17:363. doi: 10.1186/s13063-016-1487-x
1115	Gold, D. R., et al.	Lung VITAL: Rationale, design, and baseline characteristics of an ancillary study evaluating the effects of vitamin D and/or marine omega-3 fatty acid supplements on acute exacerbations of chronic respiratory disease, asthma control, pneumonia and lung function in adults	Contemp Clin Trials. 2016 Mar;47:185-95. doi: 10.1016/j.cct.2016.01.003
1116	Gossage-Worrall, R., et al.	STEPWISE - STructured lifestyle Education for People WIth SchizophrEnia: a study protocol for a randomised controlled trial	Trials. 2016 Sep 29;17(1):475. doi: 10.1186/s13063-016-1572-1.
1118	Grooten, I. J., et al.	Early nasogastric tube feeding in optimising treatment for hyperemesis gravidarum: the MOTHER randomised controlled trial (Maternal and Offspring outcomes after Treatment of HyperEmesis by Refeeding)	BMC Pregnancy Childbirth. 2016 Jan 27;16:22. doi: 10.1186/s12884-016-0815-1.
1119	Hackshaw-McGeagh, L., et al.	Prostate cancer - evidence of exercise and nutrition trial (PrEvENT): study protocol for a randomised controlled feasibility trial	Trials. 2016 Mar 7;17(1):123. doi: 10.1186/s13063-016-1248-x.
1120	Halkjaer, S. I., et al.	Effects of probiotics (Vivomixx®) in obese pregnant women and their newborn: study protocol for a randomized controlled trial	Trials. 2016 Oct 11;17(1):491. doi: 10.1186/s13063-016-1617-5.
1121	Healey, G., et al.	Influence of habitual dietary fibre intake on the responsiveness of the gut microbiota to a prebiotic: Protocol for a randomised, double-blind, placebo-controlled, cross-over, single-centre study	BMJ Open. 2016 Sep 2;6(9):e012504. doi: 10.1136/bmjopen-2016-012504
1122	Helland, S. H., et al.	Study protocol for a multi-component kindergarten-based intervention to promote healthy diets in toddlers: a cluster randomized trial	BMC Public Health. 2016 Mar 17;16:273. doi: 10.1186/s12889-016-2952-x
1123	Helou, N., et al.	The impact of a multidisciplinary self-care management program on quality of life, self-care, adherence to anti-hypertensive therapy, glycemic control, and renal function in diabetic kidney disease: A Cross-over Study Protocol	BMC Nephrol. 2016 Jul 19;17(1):88. doi: 10.1186/s12882-016-0279-6.
1124	Ho, J., et al.	Effect of prebiotic intake on gut microbiota, intestinal permeability and glycemic control in children with type 1 diabetes: Study protocol for a randomized controlled trial	Trials. 2016 Jul 26;17(1):347. doi: 10.1186/s13063-016-1486-y.
1125	Hughes, S. O., et al.	Strategies for Effective Eating Development—SEEDS: Design of an Obesity Prevention Program to Promote Healthy Food Preferences and Eating Self-Regulation in Children From Low-Income Families	J Nutr Educ Behav. 2016 Jun;48(6):405-418.e1. doi: 10.1016/j.jneb.2016.04.388.
1126	Jahns, L. and J. N. Roemmich	Study design for a randomized controlled trial to increase the relative reinforcing value of vegetable consumption using incentive sensitization among obese and overweight people	Contemp Clin Trials. 2016 Sep;50:186-92. doi: 10.1016/j.cct.2016.08.011
1127	Kawahara, T., et al.	Rationale and design of Diabetes Prevention with active Vitamin D (DPVD): A randomised, double-blind, placebo-controlled study	BMJ Open. 2016 Jul 7;6(7):e011183. doi: 10.1136/bmjopen-2016-011183.
1128	Kennelly, M. A., et al.	Pregnancy, exercise and nutrition research study with smart phone app support (Pears): Study protocol of a randomized controlled trial	Contemp Clin Trials. 2016 Jan;46:92-99. doi: 10.1016/j.cct.2015.11.018.
1129	Keyzer, C. A., et al.	Vitamin D receptor activator and dietary sodium restriction to reduce residual urinary albumin excretion in chronic kidney disease (ViRTUE study): rationale and study protocol	Nephrol Dial Transplant. 2016 Jul;31(7):1081-7. doi: 10.1093/ndt/gfv033.
1130	Kiechle, M., et al.	Lifestyle intervention in BRCA1/2 mutation carriers: study protocol for a prospective, randomized, controlled clinical feasibility trial (LIBRE-1 study)	Pilot Feasibility Stud. 2016 Dec 19;2:74. doi: 10.1186/s40814-016-0114-7.
1131	Kiechle, M., et al.	Effects of lifestyle intervention in BRCA1/2 mutation carriers on nutrition, BMI, and physical fitness (LIBRE study): Study protocol for a randomized controlled trial	Trials. 2016 Jul 29;17:368. doi: 10.1186/s13063-016-1504-0
1132	Kim, C. J., et al.	Can Probiotics Reduce Inflammation and Enhance Gut Immune Health in People Living with HIV: Study Designs for the Probiotic Visbiome for Inflammation and Translocation (PROOV IT) Pilot Trials	HIV Clin Trials. 2016 Jul;17(4):147-57. doi: 10.1080/15284336.2016.1184827
1133	Klement, R. J. and R. A. Sweeney	Impact of a ketogenic diet intervention during radiotherapy on body composition: II. Protocol of a randomised phase I study (KETOCOMP)	Clin Nutr ESPEN. 2016 Apr;12:e1-e6. doi: 10.1016/j.clnesp.2015.11.001
1134	Komagamine, Y., et al.	Combined effect of new complete dentures and simple dietary advice on nutritional status in edentulous patients: Study protocol for a randomized controlled trial	Trials. 2016 Nov 9;17(1):539. doi: 10.1186/s13063-016-1664-y.
1136	Khron, R.M., et al	A high-selenium lentil dietary intervention in Bangladesh to counteract arsenic toxicity: study protocol for a randomized controlled trial.	Trials. 2016 Apr 27;17(1):218. doi: 10.1186/s13063-016-1344-y.
1137	LeBlanc, E. S., et al.	Prepare, a randomized trial to promote and evaluate weight loss among overweight and obese women planning pregnancy: Study design and rationale	Contemp Clin Trials. 2016 Jul;49:174-80. doi: 10.1016/j.cct.2016.07.002
1138	Lee, B. B., et al.	Probiotics [LGG-BB12 or RC14-GR1] versus placebo as prophylaxis for urinary tract infection in persons with spinal cord injury [ProSCIUTTU]: a study protocol for a randomised controlled trial	BMC Urol. 2016 Apr 16;16:18. doi: 10.1186/s12894-016-0136-8.
1140	Liu, Z. M., et al.	Randomised controlled trial of effect of whole soy replacement diet on features of metabolic syndrome in postmenopausal women: study protocol	BMJ Open. 2016 Sep 27;6(9):e012741. doi: 10.1136/bmjopen-2016-012741
1142	Macher, S., et al.	High-dose intravenously administered iron versus orally administered iron in blood donors with iron deficiency: Study protocol for a randomised, controlled trial	Trials. 2016 Oct 28;17(1):527. doi: 10.1186/s13063-016-1648-y.
1143	Mahmudiono, T., et al.	The effectiveness of nutrition education for overweight/obese mothers with stunted children (NEO-MOM) in reducing the double burden of malnutrition in Indonesia: study protocol for a randomized controlled trial	BMC Public Health. 2016 Jun 8;16:486. doi: 10.1186/s12889-016-3155-1
1144	Mazahery H, et al	Vitamin D and omega-3 fatty acid supplements in children with autism spectrum disorder: a study protocol for a factorial randomised, double-blind, placebo-controlled trial.	Trials. 2016 Jun 23;17(1):295. doi: 10.1186/s13063-016-1428-8.
1147	Mofidi, F., et al.	Effects of synbiotics supplementation in lean patients with nonalcoholic fatty liver disease: Study protocol of a pilot randomized double-blind clinical trial	Arch Iran Med. 2016 Apr;19(4):282-4.
1148	Nishi, D., et al	The synchronized trial on expectant mothers with depressive symptoms by omega-3 PUFAs (SYNCHRO): Study protocol for a randomized controlled trial.	BMC Psychiatry. 2016 Sep 15;16(1):321. doi: 10.1186/s12888-016-1031-2.
1151	Papamiltiadous ES,	A randomised controlled trial of a Mediterranean Dietary Intervention for Adults with Non Alcoholic Fatty Liver Disease (MEDINA): study protocol.	BMC Gastroenterol. 2016 Feb 2;16:14. doi: 10.1186/s12876-016-0426-3.
1153	Portal, V.L., et al	Effect of polymorphisms in the CD36 and STAT3 genes on different dietary interventions among patients with coronary artery disease: study protocol for a randomized controlled trial.	Trials. 2016 Sep 5;17(1):437. doi: 10.1186/s13063-016-1564-1.
1154	Post, J. M., et al.	Rationale and design of the Baptist Employee Healthy Heart Study: A randomized trial assessing the efficacy of the addition of an interactive, personalized, web-based, lifestyle intervention tool to an existing health information web platform in a high-risk employee population	Trials. 2016 Jul 1;17(1):308. doi: 10.1186/s13063-016-1424-z.
1155	Reeves, M. M., et al.	Living well after breast cancer randomized controlled trial protocol: Evaluating a telephone-delivered weight loss intervention versus usual care in women following treatment for breast cancer	BMC Cancer. 2016 Oct 28;16(1):830. doi: 10.1186/s12885-016-2858-0
1156	Roca, M., et al.	Prevention of depression through nutritional strategies in high-risk persons: Rationale and design of the MooDFOOD prevention trial	BMC Psychiatry. 2016 Jun 8;16:192. doi: 10.1186/s12888-016-0900-z.
1157	Ross, R., et al.	Evaluating a small change approach to preventing long term weight gain in overweight and obese adults - Study rationale, design, and methods	Contemp Clin Trials. 2016 Mar;47:275-81. doi: 10.1016/j.cct.2016.02.001
1158	Sanchez-Aguadero, N., et al.	Postprandial effect of breakfast glycaemic index on vascular function, glycaemic control and cognitive performance (BGI study): Study protocol for a randomised crossover trial	Trials. 2016 Oct 24;17(1):516. doi: 10.1186/s13063-016-1649-x.
1159	Sánchez-Rodríguez, D., et al.	The PSSMAR study. Postacute sarcopenia: Supplementation with β-hydroxyMethylbutyrate after resistance training: Study protocol of a randomized, double-blind controlled trial	Maturitas. 2016 Dec;94:117-124. doi: 10.1016/j.maturitas.2016.08.019.
1160	Svalille, N.M., et al	Protocol of the Low Birth Weight South Asia Trial (LBWSAT), a cluster-randomised controlled trial testing impact on birth weight and infant nutrition of Participatory Learning and Action through women's groups, with and without unconditional transfers of fortified food or cash during pregnancy in Nepal.	BMC Pregnancy Childbirth. 2016 Oct 21;16(1):320. doi: 10.1186/s12884-016-1102-x.
1161	Savitri, A.I.,et al.	BReastfeeding Attitude and Volume Optimization (BRAVO) trial: study protocol for a randomized controlled trial.	Trials. 2016 Jun 2;17(1):271. doi: 10.1186/s13063-016-1397-y.
1162	Sayegh, M., et al.	National Safety Associates nutritional supplementation trial of fruit and vegetable extracts and vascular function (NNTV): Tudy protocol for a randomised controlled trial	Trials. 2016 Feb 4;17:67. doi: 10.1186/s13063-016-1185-8.
1163	Schattin, A. and E. D. de Bruin	Combining Exergame Training with Omega-3 Fatty Acid Supplementation: Protocol for a Randomized Controlled Study Assessing the Effect on Neuronal Structure/Function in the Elderly Brain	Front Aging Neurosci. 2016 Nov 29;8:283. doi: 10.3389/fnagi.2016.00283.
1164	Scherbakov, N., et al.	Influence of essential amino acids on muscle mass and muscle strength in patients with cerebral stroke during early rehabilitation: Protocol and rationale of a randomized clinical trial (AMINO-Stroke Study)	BMC Neurol. 2016 Jan 22;16:10. doi: 10.1186/s12883-016-0531-5.
1165	Schmidt, M.I., et al	Lifestyle INtervention for Diabetes prevention After pregnancy (LINDA-Brasil): study protocol for a multicenter randomized controlled trial.	BMC Pregnancy Childbirth. 2016 Mar 30;16:68. doi: 10.1186/s12884-016-0851-x.
1166	Schübel R, et al.	The effects of intermittent calorie restriction on metabolic health: Rationale and study design of the HELENA Trial.	Contemp Clin Trials. 2016 Nov;51:28-33. doi: 10.1016/j.cct.2016.09.004.
1167	Scragg, R., et al.	The Vitamin D Assessment (ViDA) study: design of a randomized controlled trial of vitamin D supplementation for the prevention of cardiovascular disease, acute respiratory infection, falls and non-vertebral fractures	J Steroid Biochem Mol Biol. 2016 Nov;164:318-325. doi: 10.1016/j.jsbmb.2015.09.010.
1168	Seward, K., et al.	Multistrategy childcare-based intervention to improve compliance with nutrition guidelines versus usual care in long day care services: A study protocol for a randomised controlled trial	BMJ Open. 2016 Jun 14;6(6):e010786. doi: 10.1136/bmjopen-2015-010786
1169	Shen, C., et al.	Safety and efficacy of tocotrienol supplementation for bone health in postmenopausal women: protocol for a dose-response double-blinded placebo-controlled randomised trial	BMJ Open. 2016 Dec 23;6(12):e012572. doi: 10.1136/bmjopen-2016-012572.
1170	Shen, S. S., et al.	Effects of a nutrition plus exercise programme on physical function in sarcopenic obese elderly people: study protocol for a randomised controlled trial	BMJ Open. 2016 Sep 30;6(9):e012140. doi: 10.1136/bmjopen-2016-012140.
1173	Sofi, F., et al.	Mediterranean versus vegetarian diet for cardiovascular disease prevention (the CARDIVEG study): study protocol for a randomized controlled trial (vol 17, 233, 2016)	Trials. 2016 May 4;17(1):233. doi: 10.1186/s13063-016-1353-x. Erratum in: Trials. 2016;17(1):253.
1174	Stradling, C., et al	Randomised controlled pilot study to assess the feasibility of a Mediterranean Portfolio dietary intervention for cardiovascular risk reduction in HIV dyslipidaemia: a study protocol.	BMJ Open. 2016 Feb 8;6(2):e010821. doi: 10.1136/bmjopen-2015-010821
1176	Thomson, C. A., et al.	A randomized trial of diet and physical activity in women treated for stage II–IV ovarian cancer: Rationale and design of the Lifestyle Intervention for Ovarian Cancer Enhanced Survival (LIVES): An NRG Oncology/Gynecologic Oncology Group (GOG-225) Study	Contemp Clin Trials. 2016 Jul;49:181-9. doi: 10.1016/j.cct.2016.07.005
1177	Thota, R. N., et al.	Curcumin and long-chain Omega-3 polyunsaturated fatty acids for Prevention of type 2 Diabetes (COP-D): Study protocol for a randomised controlled trial	Trials. 2016 Nov 29;17(1):565. doi: 10.1186/s13063-016-1702-9.
1178	Tiedemann, A., et al.	Health coaching and pedometers to enhance physical activity and prevent falls in community-dwelling people aged 60 years and over: study protocol for the Coaching for Healthy AGEing (CHAnGE) cluster randomised controlled trial	BMJ Open. 2016 May 10;6(5):e012277. doi: 10.1136/bmjopen-2016-012277.
1179	Tomlinson, M., et al.	Improving early childhood care and development, HIV-testing, treatment and support, and nutrition in Mokhotlong, Lesotho: Study protocol for a cluster randomized controlled trial	Trials. 2016 Nov 9;17(1):538. doi: 10.1186/s13063-016-1658-9.
1180	Tran, V. D., et al.	Community-based physical activity and nutrition programme for adults with metabolic syndrome in Vietnam: study protocol for a cluster-randomised controlled trial	BMJ Open. 2016 Jun 2;6(6):e011532. doi: 10.1136/bmjopen-2016-011532.
1182	Tsuruta, Y., et al.	Exploring effects of presurgical weight loss among women with stage 0-II breast cancer: protocol for a randomised controlled feasibility trial	BMJ Open. 2016 Sep 15;6(9):e012320. doi: 10.1136/bmjopen-2016-012320.
1183	Tuñón J, et al	Design and rationale of a multicentre, randomised, double-blind, placebo-controlled clinical trial to evaluate the effect of vitamin D on ventricular remodelling in patients with anterior myocardial infarction: the VITamin D in Acute Myocardial Infarction (VITDAMI) trial.	BMJ Open. 2016 Aug 5;6(8):e011287. doi: 10.1136/bmjopen-2016-011287
1184	Valle, L. G. d., et al.	Protocol of determining the effect of VimangR and SpirelR supplementation in aids patients with delayed diagnosis of HIV: an open randomized controlled trial	Journal of AIDS & Clinical Research. 2016. 7(5). DOI:10.4172/2155-6113.1000569
1185	van der Wurff IS,	A protocol for a randomised controlled trial investigating the effect of increasing Omega-3 index with krill oil supplementation on learning, cognition, behaviour and visual processing in typically developing adolescents.	BMJ Open. 2016 Jul 8;6(7):e011790. doi: 10.1136/bmjopen-2016-011790.
1186	Wang, M. L., et al.	Design and methods for a community-based intervention to reduce sugarsweetened beverage consumption among youth: H2GO! study	BMC Public Health. 2016 Nov 9;16(1):1150. doi: 10.1186/s12889-016-3803-5.
1188	Weber, B., et al.	The Brazilian Cardioprotective Nutritional Program to reduce events and risk factors in secondary prevention for cardiovascular disease: study protocol (The BALANCE Program Trial)	Am Heart J. 2016 Jan;171(1):73-81.e1-2. doi: 10.1016/j.ahj.2015.08.010
1189	Wiernicka, A., et al.	The protocol for a randomised-controlled trial of the evaluation of the tolerance and safety of early enteral nutrition in children after percutaneous endoscopic gastrostomy placement. (protocol version 09.01.2015)	BMC Pediatr. 2016 Oct 7;16(1):163. doi: 10.1186/s12887-016-0705-8
1190	Wolak, S., et al	Impact of preoperative Vitamin D3 administration on postoperative hypocalcaemia in patients undergoing total thyroidectomy (HypoCalViD): study protocol for a randomized controlled trial.	Trials. 2016 Feb 20;17(1):101. doi: 10.1186/s13063-016-1216-5
1191	Zajac, I., et al.	Study protocol: a randomised, double blinded, placebo-controlled clinical trial testing the effects of a vitamin D-enriched mushroom supplement on cognitive performance and mood in healthy elderly adults	adults. Healthy Aging Research 5:5. doi: 10.1097 /01.HXR.0000511866.70301.d6
1192	Zhao-min, L., et al.	Research protocol: effect of natural S-equol on blood pressure and vascular function- a six-month randomized controlled trial among equol non-producers of postmenopausal women with prehypertension or untreated stage 1 hypertension	BMC Complement Altern Med. 2016 Mar 1;16:89. doi: 10.1186/s12906-016-1065-5
1194	Ashton, M.M., et al.	Efficacy of adjunctive Garcinia mangostana Linn (mangosteen) pericarp for bipolar depression: study protocol for a proof-of-concept trial.	Braz J Psychiatry. 2019 May-Jun;41(3):245-253. doi: 10.1590/1516-4446-2018-0114.
1195	Avis, JL., et al.	Working With Parents to Prevent Childhood Obesity: Protocol for a Primary Care-Based eHealth Study.	JMIR Res Protoc. 2015 Mar 25;4(1):e35. doi: 10.2196/resprot.4147.
1196	Filho, V.C.B, et al.	Rationale and methods of a cluster-randomized controlled trial to promote active and healthy lifestyles among Brazilian students: the "Fortaleça sua Saúde" program.	BMC Public Health. 2015 Dec 7;15:1212. doi: 10.1186/s12889-015-2543-2.
1197	Boutelle, K.N., et al.	Design of the FRESH study: A randomized controlled trial of a parent-only and parent-child family-based treatment for childhood obesity.	Contemp Clin Trials. 2015 Nov;45(Pt B):364-370. doi: 10.1016/j.cct.2015.09.007.
1198	Brame, J., et al.	Health Effects of a 12-Week Web-Based Lifestyle Intervention for Physically Inactive and Overweight or Obese Adults: Study Protocol of Two Randomized Controlled Clinical Trials.	Int J Environ Res Public Health. 2022 Jan 26;19(3):1393. doi: 10.3390/ijerph19031393
1199	Campos, M., et al.	Intervention to promote physical activation and improve sleep and response feeding in infants for preventing obesity early in life, the baby-act trial: Rationale and design.	Contemp Clin Trials. 2020 Dec;99:106185. doi: 10.1016/j.cct.2020.106185
1200	Cheung, N.W.,et al	Text messaging support for patients with diabetes or coronary artery disease (SupportMe): protocol for a pragmatic randomised controlled trial.	BMJ Open. 2019 Jun 19;9(6):e025923. doi: 10.1136/bmjopen-2018-025923.
1202	Fahey, M.C., et al	Moms fit 2 fight: Rationale, design, and analysis plan of a behavioral weight management intervention for pregnant and postpartum women in the U.S. military.	Contemp Clin Trials. 2018 Nov;74:46-54. doi: 10.1016/j.cct.2018.09.012.
1203	Fehily, C., et al	Evaluating the effectiveness of a healthy lifestyle clinician in addressing the chronic disease risk behaviours of community mental health clients: study protocol for a randomised controlled trial.	Trials. 2017 Jun 15;18(1):276. doi: 10.1186/s13063-017-2017-1.
1205	Fernandez-Jimenez R	Rationale and design of the school-based SI! Program to face obesity and promote health among Spanish adolescents: A cluster-randomized controlled trial.	Am Heart J. 2019 Sep;215:27-40. doi: 10.1016/j.ahj.2019.03.014.
1206	Fjeldsoe B, et al	Get Healthy, Stay Healthy': protocol for evaluation of a lifestyle intervention delivered by text-message following the Get Healthy Information and Coaching Service®.	BMC Public Health. 2014 Feb 4;14:112. doi: 10.1186/1471-2458-14-112.
1207	Forster, D.A, et al	Safety and efficacy of antenatal milk expressing for women with diabetes in pregnancy: protocol for a randomised controlled trial.	BMJ Open. 2014 Oct 30;4(10):e006571. doi: 10.1136/bmjopen-2014-006571.
1208	Foster, B.A., et al	Growing Healthy Together: protocol for a randomized clinical trial using parent mentors for early childhood obesity intervention in a Latino community.	Trials. 2019 Apr 25;20(1):235. doi: 10.1186/s13063-019-3342-3.
1210	Gonzalez, M., et al.	Effect of a lifestyle-focused electronic patient support application for improving risk factor management, self-rated health, and prognosis in post-myocardial infarction patients: study protocol for a multi-center randomized controlled trial.	Trials. 2019 Jan 24;20(1):76. doi: 10.1186/s13063-018-3118-1
1211	Hall, C.C., et al	A randomised, phase II, unblinded trial of an Exercise and Nutrition-based Rehabilitation programme (ENeRgy) versus standard care in patients with cancer: feasibility trial protocol.	Pilot Feasibility Stud. 2018 Dec 27;4:192. doi: 10.1186/s40814-018-0381-6.
1212	Horne, J., et al.	Study protocol of a pragmatic randomized controlled trial incorporated into the Group Lifestyle Balance™ program: the nutrigenomics, overweight/obesity and weight management trial (the NOW trial).	BMC Public Health. 2019 Mar 15;19(1):310. doi: 10.1186/s12889-019-6621-8.
1214	Jacobson, L.T., et al.	Electronic Monitoring Of Mom's Schedule (eMOMS™): Protocol for a feasibility randomized controlled trial to improve postpartum weight, blood sugars, and breastfeeding among high BMI women.	Contemp Clin Trials Commun. 2020 Apr 8;18:100565. doi: 10.1016/j.conctc.2020.100565.
1215	Janicke, D.M., et al.	The community-based healthy-lifestyle intervention for rural preschools (CHIRP) study: design and methods	Contemp Clin Trials. 2013 Mar;34(2):187-95. doi: 10.1016/j.cct.2012.11.004.
1217	Kent, L.M., et al.	Live more': Study protocol for a community-based lifestyle education program addressing non-communicable diseases in low-literacy areas of the South Pacific.	BMC Public Health. 2015 Dec 9;15:1221. doi: 10.1186/s12889-015-2560-1.
1220	Knowlden A, et al.	A Feasibility and Efficacy Randomized Controlled Trial of an Online Preventative Program for Childhood Obesity: Protocol for the EMPOWER Intervention.	JMIR Res Protoc. 2012 Jun 21;1(1):e5. doi: 10.2196/resprot.2141.
1223	Mansour-Assi SJ, et al.	Social Mobile Approaches to Reducing Weight (SMART) 2.0: protocol of a randomized controlled trial among young adults in university settings.	Trials. 2022 Jan 3;23(1):7. doi: 10.1186/s13063-021-05938-7.
1224	Mattheews, L.,et al.	Study protocol for the 'HelpMeDoIt!' randomised controlled feasibility trial: an app, web and social support-based weight loss intervention for adults with obesity	BMJ Open. 2017 Oct 25;7(10):e017159. doi: 10.1136/bmjopen-2017-017159.
1225	Mehdizadeh A, et al.	A Customized Intervention Program Aiming to Improve Healthy Eating and Physical Activity Among Preschool Children: Protocol for a Randomized Controlled Trial (Iran Healthy Start Study).	JMIR Res Protoc. 2018 Dec 21;7(12):e11329. doi: 10.2196/11329.
1226	Moore, J.B, et al.	Monitoring of Physical Activity and Eating Behaviors Among Adolescents: Protocol for the ImPACT Feasibility Study.	JMIR Res Protoc. 2020 Jun 5;9(6):e18098. doi: 10.2196/18098
1229	O'Reilly SL, et al.	Bump2Baby and Me: protocol for a randomised trial of mHealth coaching for healthy gestational weight gain and improved postnatal outcomes in high-risk women and their children.	Trials. 2021 Dec 28;22(1):963. doi: 10.1186/s13063-021-05892-4.
1234	Pbert, L., et al.	Supporting families of children with overweight and obesity to live healthy lifestyles: Design and rationale for the Fitline cluster randomized controlled pediatric practice-based trial.	Contemp Clin Trials. 2021 May;104:106348. doi: 10.1016/j.cct.2021.106348.
1235	Phelan, S., et al.	Protocol for a randomized controlled trial of pre-pregnancy lifestyle intervention to reduce recurrence of gestational diabetes: Gestational Diabetes Prevention/Prevención de la Diabetes Gestacional	Trials. 2021 Apr 7;22(1):256. doi: 10.1186/s13063-021-05204-w.
1236	Piernas, C., et al.	Primary Care SHOPping intervention for cardiovascular disease prevention (PC-SHOP): protocol for a randomised controlled trial to reduce saturated fat intake.	BMJ Open. 2019 Apr 15;9(4):e027035. doi: 10.1136/bmjopen-2018-027035.
1237	Po'e, E.K., et al.	Growing Right Onto Wellness (GROW): a family-centered, community-based obesity prevention randomized controlled trial for preschool child-parent pairs.	Contemp Clin Trials. 2013 Nov;36(2):436-49. doi: 10.1016/j.cct.2013.08.013.
1238	Pratt, C.A., et al.	Childhood Obesity Prevention and Treatment Research (COPTR): interventions addressing multiple influences in childhood and adolescent obesity.	Contemp Clin Trials. 2013 Nov;36(2):406-13. doi: 10.1016/j.cct.2013.08.010.
1239	Ried-Larsen M, et al.	Head-to-head comparison of intensive lifestyle intervention (U-TURN) versus conventional multifactorial care in patients with type 2 diabetes: protocol and rationale for an assessor-blinded, parallel group and randomised trial.	BMJ Open. 2015 Dec 9;5(12):e009764. doi: 10.1136/bmjopen-2015-009764.
1240	Ruiter, E.L.M., et al.	The effectiveness of a web-based Dutch parenting program to prevent overweight in children 9-13 years of age: study protocol for a two-armed cluster randomized controlled trial.	BMC Public Health. 2015 Feb 14;15:148. doi: 10.1186/s12889-015-1394-1.
1244	Silva, A.M., et al	Champ4life Study Protocol: A One-Year Randomized Controlled Trial of a Lifestyle Intervention for Inactive Former Elite Athletes with Overweight/Obesity.	Nutrients. 2020 Jan 21;12(2):286. doi: 10.3390/nu12020286.
1245	Singleton, A., et al.	A text message intervention to support women's physical and mental health after breast cancer treatments (EMPOWER-SMS): a randomised controlled trial protocol.	BMC Cancer. 2019 Jul 4;19(1):660. doi: 10.1186/s12885-019-5886-8.
1246	Speyer, H., et al.	Protocol for CHANGE: a randomized clinical trial assessing lifestyle coaching plus care coordination versus care coordination alone versus treatment as usual to reduce risks of cardiovascular disease in adults with schizophrenia and abdominal obesity.	BMC Psychiatry. 2015 May 23;15:119. doi: 10.1186/s12888-015-0465-2.
1248	Stern, M., et al	Design and rationale for NOURISH-T: a randomized control trial targeting parents of overweight children off cancer treatment.	Contemp Clin Trials. 2015 Mar;41:227-37. doi: 10.1016/j.cct.2014.12.018.
1250	Tarro, L., et al.	Social Marketing Intervention Run by Adolescents to Encourage Healthy Lifestyles among Younger School Peers (EYTO-Kids Project): A Protocol for Pilot Cluster Randomized Controlled Trial (Spain).	Int J Environ Res Public Health. 2017 Aug 17;14(8):923. doi: 10.3390/ijerph14080923.
1252	Vidmar, A.P., et al.	An addiction-based mobile health weight loss intervention: protocol of a randomized controlled trial	Contemp Clin Trials. 2019 Mar;78:11-19. doi: 10.1016/j.cct.2019.01.008.
1254	Wang, M.L., et al.	A youth empowerment intervention to prevent childhood obesity: design and methods for a cluster randomized trial of the H2GO! program.	BMC Public Health. 2021 Sep 15;21(1):1675. doi: 10.1186/s12889-021-11660-5.
1255	Wang, M.L., et al.	Clinic Versus Online Social Network-Delivered Lifestyle Interventions: Protocol for the Get Social Noninferiority Randomized Controlled Trial.	JMIR Res Protoc. 2017 Dec 11;6(12):e243. doi: 10.2196/resprot.8068.
1256	Wen, L.M., et al.	A 3-Arm randomised controlled trial of Communicating Healthy Beginnings Advice by Telephone (CHAT) to mothers with infants to prevent childhood obesity.	BMC Public Health. 2017 Jan 14;17(1):79. doi: 10.1186/s12889-016-4005-x.
1257	Willcox, J.C., et al.	Testing the feasibility of a mobile technology intervention promoting healthy gestational weight gain in pregnant women (txt4two) - study protocol for a randomised controlled trial.	Trials. 2015 May 7;16:209. doi: 10.1186/s13063-015-0730-1
1259	Wyatt, K.M., et al.	The Healthy Lifestyles Programme (HeLP), a novel school-based intervention to prevent obesity in school children: study protocol for a randomised controlled trial.	Trials. 2013 Apr 4;14:95. doi: 10.1186/1745-6215-14-95
1260	Young, M.D., et al.	The SHED-IT weight loss maintenance trial protocol: A randomised controlled trial of a weight loss maintenance program for overweight and obese men.	Contemp Clin Trials. 2014 Jan;37(1):84-97. doi: 10.1016/j.cct.2013.11.004.
